# Supplementary material for: Benefits of fading in perceptual learning are driven by more than dimensional attention
Source: PLoS One. 2017 Jul 19;12(7):e0180959. doi: 10.1371/journal.pone.0180959 (PMC5516993; doi:10.1371/journal.pone.0180959)
Supplement: S2 File — The files within are raw data files from Experiment 1. The readMe.txt file describes how to interpret the raw data. Due to restrictions placed on access to data collected at the U.S. Air Force Research Laboratory, access to Experiment 2 data must be requested through MGW. (ZIP) [file pone.0180959.s002.zip]

Archive with 15 entries (14 files):
- Hard_v_ProgCOMP2.azk
- __MACOSX/
- __MACOSX/._Hard_v_ProgCOMP2.azk
- Hard_v_ProgCOMP3.azk
- __MACOSX/._Hard_v_ProgCOMP3.azk
- Hard_v_ProgCOMP4.azk
- __MACOSX/._Hard_v_ProgCOMP4.azk
- Prog_v_HardCOMP2.azk
- __MACOSX/._Prog_v_HardCOMP2.azk
- Prog_v_HardCOMP3.azk
- __MACOSX/._Prog_v_HardCOMP3.azk
- Prog_v_HardCOMP4.azk
- __MACOSX/._Prog_v_HardCOMP4.azk
- readMe.rtf
- __MACOSX/._readMe.rtf
