# Supplementary material for: Benefits of fading in perceptual learning are driven by more than dimensional attention
Source: PLoS One. 2017 Jul 19;12(7):e0180959. doi: 10.1371/journal.pone.0180959 (PMC5516993; doi:10.1371/journal.pone.0180959)
Supplement: S2 File — The files within are raw data files from Experiment 1. The readMe.txt file describes how to interpret the raw data. Due to restrictions placed on access to data collected at the U.S. Air Force Research Laboratory, access to Experiment 2 data must be requested through MGW. (ZIP) [file pone.0180959.s002.zip › Hard_v_ProgCOMP2.azk]

Subjects incorporated to date: 002
Data file started on machine RUN3383PARK

**********************************************************************
Subject 1, 12/03/2015 15:47:47 on RUN3383PARK, refresh 16.66ms
  Item       RT
  1258   1261.22
  1155  -1064.85
  1155   2296.72
  1154   1251.37
  1251   1500.81
  1251   1222.34
  1258   1357.08
  1154  -1108.46
  1154    942.12
  1251   1278.14
  1251   1270.40
  1155    931.77
  1154   1211.32
  1258    795.76
  1155    963.10
  1258    816.49
  1251   1027.21
  1154  -1022.42
  1258    699.85
  1155    930.31
  1258  -1532.95
  1251   3299.28
  1155   2568.01
  1154   3666.78
  1251   1966.23
  1154  -1615.84
  1258    725.62
  1258    749.85
  1154   1003.36
  1251   1340.48
  1155   1033.11
  1155    808.20
  1251   1060.45
  1258    604.05
  1251   1102.49
  1154  -1565.70
  1155   1051.15
  1155   1018.87
  1258    726.88
  1154   1299.72
  1258   1338.40
  1154   1965.78
  1155   1216.41
  1155    865.78
  1251   1599.63
  1251   1426.81
  1258    779.17
  1154  -1280.43
  2155   1334.98
  2155    993.50
  2154   1057.17
  2257    871.97
  2252   1775.41
  2252    901.97
  2154  -1997.00
  2257   1287.48
  2155   1044.55
  2257    829.12
  2154   2520.99
  2252   1691.50
  2257    731.82
  2252   1181.46
  2154  -1491.10
  2155  -1270.20
  2257   1090.30
  2154   1320.65
  2252   1222.84
  2257    958.00
  2154   1339.14
  2155  -1178.41
  2252  -2500.80
  2155  -2208.03
  2154   -529.52
  2257    754.54
  2252    886.57
  2257    662.94
  2154   1731.02
  2155   1818.73
  2252   2422.65
  2155   3372.13
  2257    770.79
  2155   1573.15
  2252   1644.24
  2155   1237.96
  2154   2056.94
  2154   1072.65
  2252   1067.89
  2257    652.79
  2252  -1137.68
  2252  -1267.11
  2257    723.35
  2154    847.22
  2155    806.74
  2154  -1787.18
  2257    637.34
  2155   1122.47
  3154   1358.40
  3155    803.67
  3154    790.75
  3155    690.36
  3256    518.60
  3253   1726.22
  3253   2282.18
  3256    676.58
  3256   1512.02
  3253   2153.25
  3256    828.50
  3155   1097.37
  3154    955.86
  3155  -1805.15
  3154   1027.22
  3253  -1255.30
  3256    968.64
  3154   1568.66
  3253  -2296.47
  3155    999.78
  3256   2973.29
  3154  -3623.34
  3155   1160.59
  3253    906.80
  3256    860.99
  3154   1124.48
  3253  -3733.10
  3253   1197.80
  3155    736.07
  3155   1347.14
  3256    743.01
  3154   1039.48
  3253   1157.99
  3155    745.75
  3256   1137.77
  3154    851.35
  3155    677.16
  3154   1370.43
  3256    523.07
  3253   1008.25
  3154  -1216.42
  3155   1138.91
  3253    879.85
  3155    795.74
  3253    711.80
  3154   1213.55
  3256    623.24
  3256    520.32
  4254  -1393.93
  4154    904.88
  4155   1001.58
  4255    868.43
  4255   1531.34
  4154  -1406.13
  4254  -2183.98
  4155   1340.28
  4155   1464.16
  4255    901.47
  4255    710.80
  4155    799.11
  4154    969.64
  4254   1301.56
  4154  -1228.56
  4254    876.29
  4154    732.20
  4255  -1187.44
  4155   1399.70
  4254    891.11
  4154  -1195.93
  4155    778.21
  4255    863.95
  4254  -1179.82
  4154   1205.33
  4254   1135.22
  4254   -878.84
  4154    784.07
  4255    691.78
  4155    897.92
  4155    660.77
  4255    793.00
  4254    810.58
  4155    855.28
  4254   1124.73
  4154  -1369.23
  4255   -924.29
  4154    903.53
  4155  -3712.24
  4255    706.29
  4254    753.87
  4154    886.12
  4155    736.74
  4155    685.62
  4154   1020.41
  4255    767.24
  4254   1055.82
  4255    895.50
  5254  -1281.14
  5255    875.17
  5254  -1427.02
  5255   1034.98
  5155    993.01
  5155    983.12
  5154    898.23
  5154    943.84
  5155    828.23
  5254   1103.66
  5254  -1004.25
  5155    954.04
  5154    956.04
  5154   1374.01
  5255    869.79
  5255    775.97
  5255    860.04
  5155   -443.31
  5154    694.14
  5155    758.95
  5254    752.66
  5254   1014.59
  5154   -581.30
  5255    731.11
  5254    883.37
  5154   1413.54
  5155    742.20
  5155    976.77
  5154   1238.84
  5254   -909.71
  5255    588.56
  5255    661.61
  5155    811.30
  5255  -1013.03
  5154   1940.14
  5155    915.93
  5154   1172.51
  5255   1106.09
  5254   1524.06
  5254   1942.09
  5254   2797.85
  5154   1603.95
  5155    916.25
  5255   1402.67
  5154    742.45
  5255   1428.63
  5155   2478.60
  5254    931.56
  5255   1053.96
  5155   1053.25
  5154    869.11
  5254   1046.16
  5154    919.76
  5255    752.12
  5254   2349.65
  5155    742.47
  5154    867.65
  5155    970.95
  5255   1389.04
  5254    893.09
  5254   1300.19
  5154   1923.24
  5154   1263.03
  5255    608.25
  5254  -1166.42
  5155   1186.96
  5155   1104.01
  5255   1171.47
  5255    782.16
  5254   1290.65
  5155   -312.21
  5255   1189.29
  5254   2658.21
  5154  -1333.10
  5155  -3026.53
  5154  -2423.93
  5254   1164.47
  5255    936.46
  5155   1245.00
  5154  -1476.96
  5254   1062.89
  5154  -1152.48
  5255    973.91
  5155   1380.98

**********************************************************************
Subject 2, 12/03/2015 17:44:23 on RUN3383PARK, refresh 16.66ms, ID 208
  Item       RT
  1154  -1461.77
  1258   1072.75
  1251   1066.88
  1258    913.24
  1155   -729.65
  1251   1215.72
  1155    799.16
  1154  -1056.05
  1154    869.39
  1251    841.73
  1258    677.30
  1258    573.00
  1154    728.78
  1251    594.44
  1155    988.33
  1155    881.23
  1155    583.22
  1251    716.56
  1155    680.48
  1154   -693.92
  1258    707.33
  1251    644.18
  1154    821.74
  1258    733.85
  1251    662.36
  1258    633.20
  1155   -527.75
  1251    705.25
  1258    549.89
  1154    655.12
  1155   -504.43
  1154   -728.73
  1251    662.56
  1154    625.55
  1155    633.31
  1251    463.26
  1155  -1533.49
  1258    615.74
  1154  -1091.93
  1258    604.44
  1251    682.89
  1155    968.28
  1155   -784.45
  1251    759.43
  1258    550.96
  1258    468.57
  1154    492.93
  1154    867.57
  2154   1306.77
  2154    742.60
  2155  -1158.33
  2257    545.03
  2155    698.21
  2252    672.92
  2252    973.58
  2257    798.13
  2252    721.15
  2155   1493.01
  2154    561.90
  2252    654.73
  2257    378.08
  2154    805.07
  2155   -492.74
  2257    506.29
  2257    674.96
  2252    699.48
  2154    751.27
  2154    846.23
  2155    528.57
  2252    621.50
  2155    821.12
  2257    998.90
  2154    771.54
  2252    675.59
  2252    812.34
  2257    505.67
  2155    831.35
  2155    680.45
  2257    619.89
  2154    499.19
  2155    657.70
  2154    799.99
  2155  -1136.57
  2154   -780.36
  2252   1059.47
  2252    914.15
  2257    503.35
  2257    583.22
  2155   -746.74
  2257    601.39
  2252    718.96
  2252    896.79
  2154    899.40
  2154    776.06
  2257    515.82
  2155   1065.81
  3154    947.98
  3253    685.12
  3154    716.52
  3155    624.55
  3253    695.52
  3256    466.58
  3155    706.44
  3256    523.04
  3154    621.37
  3154    845.79
  3155    703.28
  3155    633.21
  3256    517.00
  3253    790.87
  3256    506.18
  3253    766.03
  3155    724.93
  3154    746.82
  3256    776.91
  3253    656.40
  3256    549.89
  3253    801.52
  3154   1099.95
  3155   -587.96
  3154   -752.19
  3253   1145.46
  3155    628.03
  3253    652.63
  3256    551.18
  3155    725.83
  3256    659.73
  3154    894.45
  3253    678.14
  3155   1258.38
  3155    749.20
  3154   1225.54
  3253   -639.49
  3154   -883.17
  3256    918.69
  3256    661.43
  3155    735.19
  3154   1041.88
  3253   -858.34
  3256    778.88
  3154   -704.90
  3256    625.24
  3253    685.49
  3155    504.82
  4255   1605.94
  4254    843.41
  4254    717.52
  4154    846.21
  4154    780.68
  4255    531.45
  4155    714.92
  4155    555.95
  4255    886.50
  4254    631.88
  4154   -965.93
  4255    629.31
  4155    727.97
  4155    640.55
  4254   1360.49
  4154   1037.66
  4155    747.69
  4154    994.34
  4254   -580.90
  4255    512.61
  4155    608.44
  4254  -1002.89
  4154   3272.44
  4255   1112.13
  4155    592.18
  4254  -1397.04
  4154   1284.73
  4255    723.43
  4254   -775.52
  4255    509.95
  4155    657.79
  4154    646.77
  4155    652.26
  4255    597.47
  4254    827.35
  4254    846.56
  4255    597.60
  4155    533.68
  4154    577.72
  4154   -607.74
  4155    583.30
  4254   1120.19
  4254   1171.98
  4154    799.58
  4255    668.22
  4155    594.22
  4154    777.68
  4255   1475.96
  5255   -887.09
  5155    791.73
  5154    855.50
  5254    831.36
  5254   -656.80
  5155    553.42
  5255    753.78
  5154    716.33
  5155   -914.19
  5155    671.25
  5255  -1051.81
  5154    836.38
  5255    900.13
  5154    714.53
  5254   -583.80
  5254   -729.66
  5254   -818.04
  5155    542.33
  5255    756.58
  5154    768.38
  5154    991.04
  5155   1029.83
  5255   -892.65
  5254    805.56
  5255    751.50
  5155    552.52
  5254    799.86
  5255    501.99
  5154   -801.15
  5154    832.14
  5155    613.85
  5254    836.53
  5155    544.31
  5154   -889.88
  5255   -948.19
  5254    946.22
  5254   -549.95
  5255    558.50
  5154    901.54
  5155    751.60
  5254    946.50
  5154  -1034.80
  5255    734.43
  5155    611.97
  5155    574.58
  5154  -1204.85
  5255    616.75
  5254    642.21
  5254   -708.83
  5154   -939.45
  5155    786.69
  5255    571.01
  5255   -489.46
  5155    534.15
  5154    808.89
  5254    927.39
  5254   -681.92
  5155    540.39
  5154   1195.45
  5255    599.27
  5254    780.89
  5155    778.64
  5154    682.23
  5154  -1214.17
  5254   1272.39
  5155   1264.81
  5255    763.91
  5255    559.52
  5254    782.12
  5255    541.95
  5155   1098.59
  5255    912.77
  5254    803.96
  5154   1160.79
  5155    882.35
  5154   1000.98
  5255    856.50
  5255    849.18
  5154  -1367.53
  5155    996.17
  5254   1204.91
  5155    981.28
  5254  -1806.33
  5154  -1270.46
