# Supplementary material for: Benefits of fading in perceptual learning are driven by more than dimensional attention
Source: PLoS One. 2017 Jul 19;12(7):e0180959. doi: 10.1371/journal.pone.0180959 (PMC5516993; doi:10.1371/journal.pone.0180959)
Supplement: S2 File — The files within are raw data files from Experiment 1. The readMe.txt file describes how to interpret the raw data. Due to restrictions placed on access to data collected at the U.S. Air Force Research Laboratory, access to Experiment 2 data must be requested through MGW. (ZIP) [file pone.0180959.s002.zip › Hard_v_ProgCOMP3.azk]

Subjects incorporated to date: 005
Data file started on machine RUN2383PARK

**********************************************************************
Subject 1, 12/03/2015 14:02:32 on RUN2383PARK, refresh 16.66ms, ID 201
  Item       RT
  1251  -1621.06
  1154   2086.40
  1155   -959.45
  1258    703.55
  1251    885.29
  1258    822.28
  1154   -928.43
  1155    720.20
  1251    789.05
  1258    551.48
  1258    521.13
  1251    926.98
  1155   -952.78
  1154    809.67
  1155    950.99
  1154    753.08
  1258    605.33
  1154   1168.13
  1154   -828.35
  1258    516.46
  1155   -738.07
  1155    391.23
  1251    911.44
  1251    786.95
  1258    575.38
  1258    544.66
  1155    641.38
  1155    522.65
  1154   -643.15
  1251    968.95
  1251   -549.94
  1154   -749.84
  1258    746.27
  1154   -738.34
  1251    816.23
  1154   -586.15
  1258    619.34
  1251    974.63
  1155    767.49
  1155    764.91
  1258    783.18
  1251    684.59
  1154   -693.64
  1258    641.72
  1251   1217.80
  1155    706.14
  1155    445.17
  1154   -898.81
  2155    721.49
  2257    525.22
  2154   -607.72
  2257    799.58
  2252   -629.54
  2154   -766.51
  2252    763.31
  2155    740.31
  2257    624.07
  2257    460.05
  2154    702.80
  2252    887.73
  2155    776.97
  2154   -916.61
  2155    683.19
  2252   1206.83
  2257    702.66
  2155    885.29
  2257   -546.77
  2155    631.35
  2154   1349.71
  2252    900.60
  2154  -1071.39
  2252    886.61
  2252    963.11
  2257    558.07
  2155    649.23
  2257   -714.98
  2155    489.75
  2252    625.24
  2154  -1018.37
  2154   -658.62
  2154   -721.15
  2155    562.34
  2155    537.58
  2252    752.73
  2257    699.97
  2252    656.22
  2257    743.32
  2154   -757.39
  2154   -840.48
  2252    712.27
  2252    833.52
  2257    605.83
  2257    545.66
  2154   -771.56
  2155    712.53
  2155   -655.61
  3155    666.87
  3253    555.98
  3154  -1280.32
  3256    613.10
  3154    905.62
  3256    625.31
  3155    731.14
  3253    773.79
  3256    803.50
  3155    719.02
  3253    748.71
  3253    692.72
  3155    677.81
  3154   -595.83
  3256    746.52
  3154    858.52
  3155    695.21
  3256    555.38
  3154    864.57
  3154   -954.36
  3253    768.03
  3155    782.67
  3256   -776.62
  3253    975.71
  3154  -1808.52
  3256    733.81
  3253    789.25
  3155    629.32
  3253   1048.90
  3256  -1299.92
  3154   1031.75
  3155   1087.27
  3155    524.63
  3256    710.76
  3154    850.01
  3155    768.48
  3256    676.10
  3253    641.52
  3154   -656.24
  3253    720.05
  3253    887.40
  3256    509.04
  3154    896.86
  3154    938.85
  3155    623.10
  3253    881.39
  3155    533.75
  3256    858.70
  4155    758.57
  4154    765.21
  4255    701.15
  4254    764.26
  4255    747.99
  4155   -774.49
  4154    723.02
  4254   -625.98
  4155    726.95
  4154   1123.97
  4155    632.98
  4254    754.06
  4154   -645.28
  4255   -749.31
  4254    725.06
  4255    616.97
  4154   -808.35
  4254    791.04
  4155    603.27
  4254    709.37
  4255    819.84
  4255    932.40
  4155   -594.46
  4154   -788.66
  4254   1017.47
  4254   1084.61
  4154   1302.84
  4154    818.59
  4155    725.61
  4155    966.01
  4255    874.83
  4255    694.35
  4155    844.64
  4254   -828.06
  4255    482.14
  4154   1095.94
  4155    816.68
  4154    732.46
  4255    635.26
  4254   -898.79
  4155    630.95
  4255    739.29
  4254   -709.69
  4255    486.55
  4155   -940.32
  4154   1486.48
  4154    922.11
  4254  -1337.61
  5154   -974.67
  5155    843.77
  5254  -1050.21
  5154   -783.47
  5255    570.55
  5254    711.87
  5255   -601.67
  5155    818.45
  5255    883.44
  5154    771.25
  5255  -1318.21
  5254    666.63
  5254    549.71
  5155    557.75
  5154    790.05
  5155    988.22
  5154    814.00
  5254   -766.82
  5255    630.01
  5154   1056.93
  5155    729.71
  5255    689.16
  5254    738.09
  5155   2842.15
  5154   -797.09
  5255    623.16
  5254    825.24
  5155    603.76
  5155    633.55
  5154   -753.64
  5254    797.57
  5255    616.72
  5154    769.36
  5255    618.11
  5155    790.46
  5254    888.62
  5155    810.25
  5254    422.24
  5154    776.93
  5255   1086.10
  5254  -1546.90
  5154    755.75
  5255    554.15
  5155    524.97
  5254    624.49
  5155    553.83
  5254    458.72
  5255    605.22
  5154    874.26
  5255    622.68
  5155    783.73
  5154    679.25
  5155    826.17
  5255    604.48
  5154    656.69
  5255    671.97
  5254    921.45
  5254    605.56
  5155    620.59
  5154    860.45
  5154    939.57
  5254    769.43
  5255    587.11
  5155    849.32
  5255    780.38
  5154    648.40
  5254   -970.83
  5155   -911.10
  5254   -831.65
  5155    725.37
  5154   -706.02
  5255    640.14
  5254   -601.40
  5154   -619.95
  5155    705.69
  5255    850.68
  5255    654.93
  5155    662.27
  5254    959.28
  5255    590.15
  5254    613.11
  5154    770.65
  5155    914.52
  5154    647.53

**********************************************************************
Subject 2, 12/03/2015 15:03:07 on RUN2383PARK, refresh 16.66ms, ID 204
  Item       RT
  1154  -3751.36
  1155  -2794.96
  1251  -1576.65
  1154  -3072.70
  1155   1991.49
  1251  -2504.83
  1258   1305.59
  1258   1133.09
  1155  -2267.52
  1258   1061.61
  1154  -1960.99
  1251   1388.72
  1251   1623.25
  1155   1473.03
  1258    923.09
  1154   2278.89
  1155    966.46
  1258    856.14
  1258    612.06
  1251    803.00
  1251   1050.13
  1154   1088.63
  1155   1077.70
  1154   1239.26
  1251   1020.09
  1155    919.24
  1251    965.13
  1154   1755.83
  1155   1884.11
  1154  -1063.43
  1258    795.48
  1258    771.51
  1258    564.88
  1154    779.71
  1155    849.82
  1155   1174.94
  1251   1051.18
  1258    861.45
  1154    730.39
  1251    773.36
  1154   -756.32
  1251    765.73
  1155    964.60
  1258    725.80
  1258    575.70
  1155    955.07
  1154   -676.47
  1251   1030.37
  2154   4733.46
  2155    959.47
  2154    884.46
  2252    949.80
  2155    955.53
  2257    685.72
  2252    716.92
  2257    640.38
  2155   -752.51
  2155    833.16
  2257    776.65
  2252   1013.02
  2154   -692.66
  2257    942.56
  2252    781.63
  2154    883.15
  2252    913.14
  2154   -882.98
  2155    701.10
  2257   1156.28
  2252    810.63
  2257    868.67
  2155   -963.08
  2154    967.16
  2252    969.04
  2154  -1247.54
  2252    873.37
  2155   -835.56
  2257    815.22
  2257    824.22
  2154   1192.77
  2155    663.77
  2154   -856.81
  2252    898.82
  2252   1441.98
  2155    915.23
  2257    769.13
  2155   1187.92
  2154    836.83
  2257    642.89
  2154  -1592.90
  2252    709.78
  2257   -686.08
  2154  -1445.88
  2252    763.49
  2257    680.40
  2155    712.88
  2155   -854.43
  3253  -1071.82
  3154   -905.31
  3155   1055.88
  3256    806.65
  3154  -1589.26
  3253    886.86
  3155   1074.58
  3256    666.58
  3256  -1334.48
  3253    879.13
  3253    742.67
  3154  -2373.07
  3155    937.94
  3155   1113.44
  3256   1086.90
  3154   -974.71
  3256    625.29
  3155    787.15
  3155    730.57
  3253    851.74
  3253    773.95
  3154    862.95
  3256    633.95
  3154    933.14
  3256    637.83
  3256    645.71
  3154    694.70
  3155    957.17
  3154   -785.09
  3253   -747.82
  3155   1209.88
  3253    739.53
  3155    838.23
  3154   -762.49
  3155    862.71
  3154   -756.02
  3253    954.52
  3256    827.14
  3253    989.83
  3256    848.98
  3154    962.32
  3155    618.05
  3154    876.59
  3256    731.08
  3253    850.45
  3256    605.42
  3155  -1066.14
  3253    852.93
  4254   1117.08
  4255    757.74
  4154    754.98
  4254   -839.26
  4155  -2399.46
  4155    978.66
  4154  -1030.63
  4255    766.51
  4254    807.41
  4255    706.04
  4154    949.84
  4155    728.75
  4255    702.91
  4154    905.53
  4155    737.29
  4254   -985.31
  4255    718.15
  4154  -1430.41
  4155    896.08
  4155    803.74
  4254   -635.79
  4254   -689.39
  4255    578.61
  4154   1047.18
  4155    834.72
  4254   1006.42
  4254    833.21
  4154   1174.95
  4255    799.81
  4154  -1179.08
  4155    750.55
  4255    742.08
  4154    896.25
  4254   -811.38
  4154   -953.30
  4255    644.66
  4155   1000.03
  4155    742.19
  4254    946.07
  4255    677.10
  4154    954.27
  4255    662.43
  4155    758.76
  4155   1100.49
  4254    984.85
  4154    880.83
  4255   1063.13
  4254    835.27
  5155   1133.09
  5154   -822.89
  5255    922.47
  5254   1149.75
  5155    768.21
  5255    838.00
  5254    873.28
  5155    919.33
  5255    750.83
  5254   1510.65
  5154   1659.52
  5154   1162.67
  5155    823.03
  5155    785.60
  5255    926.62
  5255   1089.58
  5154   1337.94
  5254   1417.48
  5154   -874.78
  5254   -887.65
  5254  -1022.60
  5255    792.89
  5255    807.78
  5155   1004.15
  5155    716.55
  5154   1080.05
  5254   -950.03
  5154  -1066.50
  5254  -1140.85
  5155    914.94
  5154  -1034.04
  5254    923.29
  5154   -977.30
  5155   1068.87
  5255    774.20
  5255  -1138.59
  5155  -1307.47
  5254   1039.54
  5255    842.31
  5155   1116.43
  5154    777.72
  5154   1050.28
  5254  -1026.57
  5255    741.00
  5255   -901.74
  5254    890.64
  5154   1217.94
  5255    592.67
  5254   1019.19
  5154   -790.49
  5155   -778.62
  5155    816.50
  5154    804.68
  5155   -684.44
  5255    770.73
  5254   1113.72
  5255   1206.46
  5154   1436.27
  5155    891.00
  5254   1116.83
  5255   1504.30
  5255   -926.79
  5154   -895.98
  5155    733.19
  5155   2015.37
  5154    908.68
  5254  -4448.99
!  Display error at msec 1578545.94, tick 94724 in item 5254, frame "Fast   or   Slow?"
!    moved into video memory 56 ticks late
!     (previous frame's duration will have been longer)
  5254  -1228.37
  5155   -760.93
  5254    858.95
  5255  -6000.00
!  Display error at msec 1595158.54, tick 95721 in item 5255, frame "Fast   or   Slow?"
!    moved into video memory 149 ticks late
!     (previous frame's duration will have been longer)
  5255   1268.36
  5154    696.26
  5154   1016.45
  5155    773.50
  5254   1210.09
  5155   1002.25
  5255   1456.20
  5154   1448.56
  5154  -1616.37
  5254    221.93
  5155    705.49
  5255    692.48
  5254   1250.52

**********************************************************************
Subject 3, 12/03/2015 15:32:31 on RUN2383PARK, refresh 16.66ms, ID 205
  Item       RT
  1251   4833.93
  1258    777.32
  1155  -1004.72
  1154   -958.22
  1258    762.49
  1154    570.14
  1251   1055.55
  1155   1249.17
  1258    561.69
  1258    587.28
  1251   1026.36
  1154  -1259.17
  1154  -1277.52
  1155   -759.26
  1251   -634.14
  1155   -849.97
  1155  -1145.12
  1258   1037.99
  1154    282.75
  1155   -764.57
  1251   1941.43
  1258   1036.53
  1251    193.94
  1154    355.91
  1258    178.03
  1251   -108.17
  1155     92.84
  1154    -60.94
  1155    195.79
  1154   -105.28
  1258   1020.98
  1251   -307.96
  1258    -70.26
  1155   -861.87
  1154   -352.28
  1258   -541.54
  1251    119.43
  1154   -328.48
  1155     91.34
  1251   -289.43
  1154   -127.21
  1155     40.73
  1251   -233.82
  1154   -513.88
  1155   -344.12
  1258    533.25
  1251   -160.95
  1258    129.56
  2155   1112.87
  2154     38.14
  2257    185.68
  2257    166.20
  2154   -255.40
  2252    288.83
  2155   -197.54
  2252   -335.90
  2154    282.44
  2154     41.33
  2257   -353.61
  2155   -294.22
  2155   -335.67
  2257    126.79
  2252   -269.76
  2252    244.92
  2155   -199.35
  2154   -600.09
  2252    -52.12
  2252   -361.13
  2257   -123.83
  2154    163.36
  2155   -138.09
  2257     61.76
  2154     57.17
  2252    183.77
  2155   -146.24
  2154    -65.96
  2252   -149.98
  2257   -369.62
  2155    163.38
  2257    378.43
  2155    263.30
  2252    325.97
  2257    201.22
  2252    -25.05
  2154   -204.24
  2257    114.78
  2154   -184.40
  2155    356.75
  2257   -227.80
  2154    -90.23
  2155    316.60
  2154   -125.52
  2257    220.77
  2155    259.44
  2252   -303.01
  2252     18.76
  3253  -1217.11
  3154   -204.33
  3154   -237.37
  3253   -141.41
  3155    -11.73
  3256     15.66
  3256   -320.11
  3155    286.57
  3256   -105.38
  3256     20.89
  3155     35.91
  3154   -241.16
  3253    -49.20
  3253   -159.51
  3154   -154.07
  3155    109.06
  3154   -350.13
  3253   -683.22 *** ABORTED ***
  3155    136.01
  3155    106.71
  3256     79.58
  3154    -15.00
  3256   -903.65
  3253   -836.45
  3253   -888.97
  3256    731.71
  3154   -869.03
  3155   1054.08
  3154    -84.13
  3256    169.61
  3155    118.96
  3253   -279.41
  3256    184.25
  3154  -1848.73
  3155    278.38
  3253   -128.89
  3256    888.85
  3253   -456.22
  3154  -3710.28
  3155    296.39
  3155    -74.38
  3155    144.57
  3154     91.54
  3154   -170.26
  3256    216.20
  3256    -28.75
  3253     58.04
  3253    359.19
  4254  -1120.18
  4155   -346.32
  4255   -258.20
  4154    131.58
  4255    -74.11
  4155    -78.70
  4254    205.48
  4154     35.07
  4155   -156.70
  4255   -388.06
  4154    163.40
  4255   -140.44
  4254    225.60
  4155   -216.17
  4154    249.39
  4254    197.06
  4155   -166.67
  4154    209.06
  4254    246.16
  4155   -103.60
  4255   -106.74
  4255   -241.43
  4154    168.38
  4254    113.18
  4155    -68.36
  4254     61.15
  4154     39.38
  4155     -5.94
  4255    556.47
  4154    -83.35
  4254  -2340.72
  4255    482.94
  4255    396.98
  4154    596.52
  4155   -801.82
  4254    -99.33
  4155   1652.96
  4154  -1216.86
  4255  -1243.79
  4254   -119.29
  4155   1216.93
  4154  -1188.52
  4254  -1791.75
  4255    769.86
  4255    918.66
  4154   -435.45
  4155    247.70
  4254    -73.17
  5254   -678.06
  5255      6.07
  5155    132.55
  5255    221.79
  5155    266.64
  5254   -187.65
  5154   -101.73
  5154   -135.21
  5155    277.98
  5255    876.34
  5254    -39.61
  5154   -130.97
  5154   -374.51
  5254    162.21
  5255   -301.54
  5155   -277.13
  5155    221.86
  5154  -1713.80
  5155    410.48
  5255    466.59
  5254  -2968.37
  5154  -1963.20
  5255   2172.24
  5254   -550.61
  5255   2824.60
  5155   3557.80
!  Display error at msec 1347379.86, tick 80850 in item 5255, frame "Fast   or   Slow?"
!    moved into video memory 3 ticks late
!     (previous frame's duration will have been longer)
  5255   1820.84
  5254  -3905.98
!  Display error at msec 1354845.29, tick 81298 in item 5155, frame "Fast   or   Slow?"
!    moved into video memory 24 ticks late
!     (previous frame's duration will have been longer)
  5155   1501.00
  5154   -791.19
  5254   -833.10
  5154   -422.55
  5254    -33.56
  5155   1509.14
  5255   2143.09
  5154  -2298.30
  5254  -2427.08
  5154  -4070.15
!  Display error at msec 1390736.72, tick 83452 in item 5255, frame "Fast   or   Slow?"
!    moved into video memory 34 ticks late
!     (previous frame's duration will have been longer)
  5255   1079.58
  5155    285.69
  5154  -1885.94
  5254     -1.14
  5254   -188.37
  5255    204.49
  5154    -64.42
  5155    237.76
  5155   1579.82
  5255    635.35
  5155    200.67
  5154   -166.67
  5155    105.32
  5154    -10.17
  5255    225.09
  5254   -303.00
  5254   -335.22
  5255     65.51
  5154   -394.67
  5255    951.33
  5255      2.11
  5155    161.18
  5254    -38.44
  5154   -500.54
  5254   -199.29
  5155    187.48
  5255    331.98
  5155    236.26
  5254   -389.62
  5154   -207.03
  5154   -463.28
  5155    413.28
  5255     56.93
  5254   -262.90
  5254   -605.39
  5154   -192.20
  5155   4179.18
!  Display error at msec 1522106.16, tick 91336 in item 5154, frame "Fast   or   Slow?"
!    moved into video memory 40 ticks late
!     (previous frame's duration will have been longer)
  5154  -1142.76
  5254   -272.97
  5155    919.77
  5255    202.47
  5255    384.22
  5255     80.09
  5154   -395.75
  5155    256.50
  5254   -225.09

**********************************************************************
Subject 4, 12/03/2015 16:03:05 on RUN2383PARK, refresh 16.66ms, ID 206
  Item       RT
  1155   1891.88
  1258   1217.29
  1154   1182.47
  1154   -955.70
  1251   1167.58
  1258    809.64
  1155  -1437.36
  1251   1084.46
  1155    854.07
  1258    988.53
  1155   1005.74
  1258    740.70
  1251   1012.41
  1251   1110.21
  1154  -1150.33
  1154   -914.47
  1155    808.27
  1154   -835.56
  1155  -1479.20
  1154   -866.48
  1258    773.59
  1251   1079.45
  1258   1092.84
  1251   1094.65
  1258   1003.29
  1154   1116.43
  1155  -1525.16
  1258    970.12
  1155  -1723.56
  1251   1094.92
  1154   1468.89
  1251   1071.38
  1251   1030.57
  1258    743.46
  1251   1074.52
  1154   1348.57
  1154   -993.08
  1155    796.30
  1155    843.12
  1258    845.68
  1155    838.28
  1155    835.09
  1258    747.52
  1251   1133.09
  1251   1220.09
  1154   1353.26
  1154   1124.49
  1258    700.86
  2252   1240.68
  2257   1219.58
  2154    987.19
  2155    949.80
  2155   1036.54
  2154   -864.26
  2252   1288.51
  2257    899.10
  2154    893.29
  2155  -1700.67
  2252   1056.41
  2155   1006.25
  2257  -1033.12
  2154   -873.62
  2252  -1003.97
  2257    741.27
  2252    951.74
  2155    945.78
  2257    789.12
  2252    942.09
  2257    718.66
  2155   -854.36
  2154   -861.91
  2154  -1007.25
  2257    783.17
  2252    969.58
  2155  -1147.73
  2252    975.89
  2154  -1160.89
  2257    823.87
  2155    999.79
  2154   -972.65
  2155    799.36
  2154   1299.33
  2252   1262.33
  2257    793.83
  2155   1034.96
  2257    734.08
  2252    975.66
  2154   -934.99
  2154   1060.30
  2252  -1181.73
  2257    721.76
  2155   1057.14
  2154   -883.88
  2155    735.76
  2257    751.84
  2252   1030.46
  3154  -1078.45
  3256  -1243.01
  3253    945.78
  3256    844.98
  3154   1126.34
  3155   1015.51
  3155   1144.28
  3253    960.08
  3253    949.81
  3154   1316.38
  3253   1042.23
  3256    899.13
  3256    750.82
  3155    888.73
  3155    786.04
  3154   -758.38
  3155    964.76
  3253    916.47
  3253    945.26
  3256    807.76
  3256    911.31
  3154   1210.06
  3155  -1192.33
  3154   -875.73
  3155   1020.77
  3155   1517.11
  3154    902.61
  3256    902.50
  3253    915.39
  3256    807.56
  3253    930.55
  3154  -1084.68
  3256    936.57
  3253   1094.43
  3155   1068.60
  3256   1231.97
  3154  -1168.14
  3155   1044.93
  3154    999.99
  3253  -1242.47
  3256    714.75
  3253   1076.13
  3154  -1265.64
  3253   1084.44
  3154   1317.01
  3256   1043.77
  3155   1010.11
  3155    856.57
  4154   -907.52
  4155    816.50
  4155    923.25
  4154    932.37
  4255  -1061.20
  4254   -928.82
  4254  -1003.10
  4255    802.23
  4254    911.31
  4255  -1063.81
  4154   1260.92
  4254   -967.99
  4155   1052.08
  4255  -1016.45
  4155   1002.25
  4154   1256.80
  4155    910.84
  4154   -942.70
  4255   1071.67
  4255  -1072.91
  4254   1013.66
  4254   1231.51
  4154   -918.67
  4155   1009.54
  4254    935.82
  4155    826.15
  4255   -968.40
  4155    835.53
  4154  -1124.19
  4254   1044.52
  4255  -1435.08
  4154   1471.70
  4254  -1428.28
  4155   1031.85
  4255    866.49
  4154   1486.05
  4254   -959.26
  4255    927.39
  4154   -938.18
  4155    811.30
  4254    983.13
  4255  -1194.95
  4255    836.95
  4154   -987.14
  4155    719.95
  4154   1033.93
  4254  -1822.42
  4155    999.05
  5254   1122.55
  5255    753.14
  5154   1311.65
  5254   1435.60
  5155    924.20
  5154   1497.25
  5155   1020.64
  5255   1302.88
  5154   -809.21
  5155    883.14
  5254   1118.22
  5254   1287.62
  5155    773.17
  5255    947.46
  5154  -1031.73
  5255    867.86
  5255   1088.54
  5155    897.28
  5254    925.53
  5255   1059.58
  5154   -903.52
  5155    770.66
  5154   1073.61
  5254   1062.04
  5155    941.07
  5255  -1241.40
  5154    906.79
  5255    956.99
  5154   -923.04
  5254    986.09
  5155   1806.91
  5254   1153.72
  5255    758.05
  5155    906.77
  5255   -904.26
  5154  -1129.68
  5155    704.54
  5154   1065.47
  5254   1132.70
  5254   1255.00
  5254   -789.72
  5255    745.16
  5154   1183.08
  5254   1209.52
  5155    756.35
  5155    716.52
  5154   -879.36
  5255  -1128.90
  5254   -777.64
  5155   1105.15
  5154   1014.49
  5254   1116.43
  5155  -1211.98
  5154   -867.31
  5255  -1248.36
  5255    768.24
  5255  -1175.87
  5155   1318.40
  5154    995.06
  5254   1491.69
  5155   1234.21
  5254    989.32
  5155  -1801.32
  5254   -965.71
  5255    884.44
  5154   -988.13
  5255   -937.66
  5154  -1132.85
  5255   1428.91
  5254    951.44
  5154   -882.41
  5254    961.49
  5155    888.01
  5155    763.94
  5255    929.41
  5154   -995.61
  5155    950.34
  5154   1369.68
  5254   -883.15
  5255    843.06
  5155    974.28
  5254    809.31
  5255    954.13
  5154    942.71

**********************************************************************
Subject 5, 12/08/2015 09:17:36 on RUN2383PARK, refresh 16.66ms, ID 211
  Item       RT
  1251  -2325.79
  1155   1374.14
  1154   -839.38
  1154    698.10
  1155    931.01
  1258   1110.11
  1258   1248.30
  1251   1071.71
  1251   1508.99
  1258    726.30
  1251   1016.45
  1154  -1392.25
  1155  -2329.76
  1154  -1399.69
  1155  -1312.38
  1258    664.15
  1154    940.91
  1258    909.90
  1258    774.67
  1251   1383.09
  1251   1734.17
  1155   2067.12
  1154   1953.96
  1155   -747.46
  1155    692.13
  1251    854.40
  1154  -1594.16
  1154  -1173.76
  1258    656.93
  1258    619.01
  1155   -978.62
  1251   1458.22
  1251   1525.90
  1258    655.76
  1155  -1997.30
  1155    817.34
  1258    718.94
  1154   1744.95
  1154  -1759.55
  1251   2158.77
  1251   1867.41
  1251   2601.73
  1154   -977.31
  1155    950.15
  1258    805.82
  1154   3095.33
  1258    886.73
  1155   1029.71
  2155   1249.82
  2154    726.81
  2252   1107.08
  2154   2386.56
  2257    697.22
  2257    705.95
  2252   2006.98
  2155   1329.39
  2154    979.58
  2257    655.18
  2154    849.38
  2257    704.48
  2155   1749.67
  2252   1724.01
  2252   2464.03
  2155   1124.50
  2155   1841.78
  2252    940.11
  2257    658.58
  2252   1582.13
  2257   1356.88
  2154   1594.65
  2155  -1647.28
  2154   1003.57
  2252   1133.13
  2154   -893.54
  2257    900.19
  2155    883.14
  2155   1620.38
  2252   1317.70
  2257    972.80
  2154  -1436.04
  2155    828.25
  2252   1816.26
  2155   1013.01
  2257    846.05
  2154   1682.96
  2252  -2107.03
  2257    588.20
  2154   1904.56
  2154   2082.78
  2252  -1700.45
  2257    916.48
  2154  -1837.44
  2155   1009.90
  2252  -1890.86
  2257    826.96
  2155    784.04
  3256    774.60
  3154  -1825.26
  3253   1220.99
  3253  -1089.23
  3155    735.66
  3256    666.53
  3154   1061.77
  3155    852.63
  3256   1051.47
  3256    678.91
  3155    792.93
  3253   1027.38
  3253  -2056.13
  3155   1634.83
  3154  -1207.46
  3154  -1477.63
  3154  -1093.48
  3154    849.82
  3256    851.53
  3155   1931.76
  3155    991.63
  3253   1088.83
  3253    971.07
  3256    702.30
  3256    805.78
  3154   2308.24
  3155    825.97
  3154   1563.30
  3253   1050.68
  3256    781.98
  3155   1170.86
  3253    906.01
  3154  -1767.51
  3155    941.24
  3253   2080.01
  3253  -1371.41
  3256    645.31
  3256   1149.32
  3155   2803.82
  3154   1398.76
  3155   1819.83
  3155   1052.36
  3253   1422.90
  3154   1659.33
  3154   1596.50
  3256    547.61
  3256    585.44
  3253    952.34
  4154   1179.04
  4154  -1378.49
  4254   -906.48
  4155    985.47
  4255    637.22
  4155    676.12
  4255   1439.29
  4254   1026.80
  4255    670.47
  4254  -1512.80
  4155   1084.09
  4154   1163.36
  4155    849.21
  4255    806.15
  4254    843.26
  4154  -1689.10
  4154  -2277.62
  4255   1991.24
  4154   2797.97
  4255   1008.14
  4155   1347.61
  4155    948.91
  4254   1800.18
  4254   1004.55
  4254   1425.06
  4155   1387.69
  4255   1941.56
  4155   2217.93
  4255    783.17
  4154   2124.66
  4254    981.24
  4154  -2153.02
  4155    876.96
  4154   3140.52
  4255    751.74
  4255    856.83
  4254  -1050.88
  4254  -1783.00
  4154   -788.18
  4155    579.17
  4255    749.85
  4154   1125.32
  4154  -1175.55
  4255   1023.79
  4254    978.63
  4254  -1847.67
  4155    759.17
  4155    666.92
  5254   1555.02
  5154   1115.31
  5254   1861.32
  5255    693.76
  5155    857.69
  5155    821.88
  5154    783.22
  5255    715.08
  5254   1252.35
  5254   -604.35
  5154   1108.66
  5155    790.85
  5154    819.32
  5155    930.63
  5255   1653.29
  5255    557.06
  5154    761.36
  5155    737.68
  5154    985.11
  5254   1604.24
  5255    749.67
  5255  -2019.68
  5254    800.69
  5155    987.79
  5255  -2132.86
  5154   2930.86
  5255   1546.00
  5254   1181.30
  5154   1715.02
  5155    831.29
  5155   1549.72
  5254    956.34
  5254   2336.85
  5154   1749.61
  5155    792.34
  5255    753.60
  5155   1041.97
  5254   1711.90
  5155    840.28
  5254    861.99
  5255    780.12
  5255    699.77
  5154   1549.37
  5154   2134.40
  5254   1163.32
  5155    725.56
  5254    957.08
  5255    669.86
  5154   1783.15
  5155    621.83
  5255  -1393.33
  5154    866.48
  5155    993.07
  5255   2493.23
  5155    782.71
  5254    717.69
  5154    896.52
  5154   1181.41
  5255   1229.07
  5254  -2034.61
  5155    739.92
  5254   1016.22
  5154   1385.15
  5255   1788.19
  5255   1305.81
  5254  -1015.88
  5155    770.14
  5154    942.55
  5254  -1248.79
  5155    793.53
  5154   1105.64
  5254   -939.51
  5255   1136.79
  5154   1361.59
  5155    719.29
  5255   1016.45
  5254   -695.59
  5155    757.84
  5154   1109.21
  5154    755.24
  5255    930.86
  5255   1888.85
  5155   1135.67
  5254   1890.84
