# Supplementary material for: Benefits of fading in perceptual learning are driven by more than dimensional attention
Source: PLoS One. 2017 Jul 19;12(7):e0180959. doi: 10.1371/journal.pone.0180959 (PMC5516993; doi:10.1371/journal.pone.0180959)
Supplement: S2 File — The files within are raw data files from Experiment 1. The readMe.txt file describes how to interpret the raw data. Due to restrictions placed on access to data collected at the U.S. Air Force Research Laboratory, access to Experiment 2 data must be requested through MGW. (ZIP) [file pone.0180959.s002.zip › Hard_v_ProgCOMP4.azk]

Subjects incorporated to date: 006
Data file started on machine RUN1383PARK

**********************************************************************
Subject 1, 12/03/2015 14:48:27 on RUN1383PARK, refresh 16.66ms, ID 202
  Item       RT
  1251   2315.69
  1251    974.22
  1154   -883.63
  1155   -928.08
  1155   1027.82
  1258   -794.73
  1154  -1983.87
  1258   -596.05
  1251   1016.36
  1251   1192.20
  1155   1099.48
  1155   1062.15
  1258    801.11
  1154  -1143.66
  1154  -1148.64
  1258    818.62
  1258    739.02
  1154    961.14
  1154    933.14
  1251   1251.03
  1258    804.53
  1155    894.72
  1251    934.30
  1155   1106.14
  1155    999.14
  1155    764.97
  1154   -944.78
  1251   1056.00
  1154  -1079.36
  1258    965.88
  1258    762.89
  1251   1040.78
  1154   1246.00
  1258    612.43
  1251   1070.76
  1251    927.60
  1155    852.08
  1155    824.38
  1258    647.52
  1154    986.49
  1258    670.53
  1155    868.33
  1154   -969.90
  1251    992.86
  1154   -904.81
  1155    846.12
  1251    924.86
  1258    728.88
  2252   1308.63
  2257    695.04
  2155   1148.44
  2257    863.39
  2154  -1135.81
  2154    997.34
  2252    835.39
  2155   1335.58
  2257    691.63
  2155    585.21
  2155    734.38
  2257    575.12
  2252    611.16
  2154    948.76
  2154    757.86
  2252    735.96
  2155    795.43
  2154   -747.83
  2154   -878.46
  2252    807.60
  2257    771.09
  2252    658.04
  2155    653.99
  2257    682.69
  2257    612.93
  2154   -699.69
  2252    739.27
  2155    894.06
  2154    871.40
  2257    625.45
  2155    734.58
  2252    638.40
  2257    730.62
  2252    777.16
  2252    911.02
  2154    938.62
  2257    548.61
  2155    660.82
  2155    579.52
  2154   -686.54
  2257    542.83
  2252    644.48
  2154    846.20
  2257    655.57
  2252   1008.06
  2154   1300.83
  2155    642.78
  2155    494.27
  3256    680.69
  3155    708.43
  3154   -669.17
  3253    867.38
  3154  -1388.92
  3253    729.22
  3256    643.84
  3155    876.19
  3253    741.22
  3253    690.98
  3256    678.69
  3154   -774.59
  3155    901.10
  3256    871.10
  3155    727.82
  3154   -721.40
  3154    786.96
  3253    780.84
  3256    715.97
  3154   -666.00
  3256    693.88
  3155    730.07
  3155    590.61
  3253    760.31
  3155    477.48
  3256    636.49
  3155    561.27
  3253    660.56
  3154   -759.84
  3253    455.98
  3256    673.46
  3154    599.21
  3256    499.65
  3253    589.80
  3155    487.42
  3253    394.30
  3154   -732.04
  3256    579.79
  3154   -739.39
  3155    656.86
  3253    621.70
  3155    576.53
  3256   -713.22
  3256    532.75
  3253    889.76
  3155    681.31
  3154    786.95
  3154    508.81
  4155    598.62
  4255    497.38
  4254    462.88
  4254    852.77
  4255    782.96
  4154   1110.42
  4154    671.49
  4155    797.36
  4154   1029.35
  4255    551.64
  4155    546.11
  4255    624.89
  4154   -631.59
  4254    750.95
  4254   1026.45
  4155    527.84
  4254    701.33
  4154   -904.32
  4155    606.77
  4255    810.21
  4254   -801.45
  4155    842.70
  4255    678.06
  4154    766.08
  4255    590.92
  4155    760.03
  4155    639.67
  4154   -469.58
  4254    922.34
  4254    888.45
  4255   -906.96
  4154   1308.54
  4254   -625.41
  4155    733.45
  4255    588.92
  4155    721.80
  4255    655.68
  4254   -734.72
  4154    990.52
  4154    613.38
  4155    761.01
  4255    729.45
  4154    746.96
  4255   -813.75
  4154   1089.66
  4155    960.84
  4254    770.79
  4254    982.18
  5154   1119.46
  5254   1122.38
  5155    663.81
  5254    804.73
  5255    768.60
  5154   1041.32
  5255    661.01
  5155    673.21
  5154  -1096.55
  5254   -981.45
  5255    534.80
  5155    730.94
  5155    656.03
  5154   -652.78
  5255  -1263.62
  5254    838.50
  5155    796.17
  5255    774.35
  5254    761.54
  5154   1071.65
  5254    785.25
  5155    715.84
  5154   1154.58
  5255    562.85
  5255    780.51
  5154  -1307.50
  5154  -1348.33
  5254    967.18
  5254   -949.59
  5155    855.99
  5155    764.22
  5255   -965.88
  5255    791.73
  5155    596.93
  5154   -933.07
  5254    800.91
  5254    614.65
  5155    640.87
  5154   -815.22
  5255  -1105.63
  5254    827.63
  5255   -795.81
  5254   -830.18
  5155   1133.96
  5255   1533.73
  5155    731.56
  5154   1007.21
  5154  -1067.84
  5254    997.27
  5155  -1366.71
  5155   1235.30
  5255  -1117.82
  5154   1124.40
  5255    799.92
  5254   1075.49
  5154   -860.87
  5254  -1221.15
  5155    826.12
  5255  -1234.60
  5154    913.07
  5154    797.11
  5154    557.74
  5155    777.09
  5254    773.40
  5254    859.40
  5255    669.53
  5155    794.57
  5255    665.98
  5155    800.75
  5155    773.33
  5254    768.27
  5154    946.19
  5255    784.13
  5254    728.58
  5255    654.74
  5154    817.14
  5154    941.76
  5255    727.01
  5154    953.52
  5155    771.24
  5254    460.99
  5254    991.91
  5255    807.52
  5155    671.46

**********************************************************************
Subject 2, 12/07/2015 14:37:00 on RUN1383PARK, refresh 16.66ms
  Item       RT
  1155  -2696.54
  1154  -1313.48
  1251   1977.17
  1251   1383.41
  1258   1064.98
  1154   1233.75
  1155   1313.81
  1258   1036.53
  1154   1290.73
  1258   1006.14
  1251   1376.37
  1258    773.44
  1155   1637.87
  1251   1778.34
  1154   2226.51
  1155    808.60
  1155   -807.16
  1154    866.99
  1251   1218.97
  1251   1574.03
  1258    932.82
  1154   1158.77
  1155    621.18
  1258    400.92
  1251    884.82
  1258    552.71
  1251    652.00
  1154   1248.18
  1258    584.99
  1155  -1116.96
  1154    861.45
  1155    795.37
  1258    889.98
  1155   -475.26
  1251    978.56
  1258    538.22
  1154   -822.31
  1155   1036.68
  1154   -900.01
  1251   1304.09
  1258    548.25
  1251    863.25
  1251    732.77
  1154   -956.40
  1258    626.40
  1155    818.93
  1154   -776.29
  1155    786.51
  2257    838.31
  2155    684.67
  2252    866.59
  2154   -845.46
  2252   1000.83
  2154   -831.28
  2155    526.42
  2257   -442.05
  2154   1319.73
  2257    528.12
  2155    931.87
  2257    408.32
  2252    859.38
  2154   -824.10
  2155    509.29
  2252    940.63
  2154  -1549.99
  2257    761.87
  2252    970.25
  2154   -718.25
  2257    710.22
  2155    734.50
  2155    749.85
  2252    749.95
  2154   -630.98
  2257    599.88
  2155    723.89
  2154   -995.60
  2252   1221.67
  2257    626.34
  2155    958.49
  2252    849.83
  2257    666.81
  2257    467.94
  2155    699.36
  2154   -766.08
  2154   1101.05
  2252    883.47
  2155    998.65
  2252   1212.43
  2257    585.51
  2154    813.99
  2155    704.35
  2252   1128.14
  2252   1658.85
  2154    978.37
  2155    672.28
  2257    712.43
  3154   1025.02
  3256    466.81
  3253   1069.03
  3154   -775.26
  3256   1574.52
  3155    939.69
  3155    578.49
  3253   1081.05
  3155    542.65
  3256    378.86
  3154    348.71
  3155    582.31
  3154    817.74
  3256    412.28
  3253   -346.40
  3253    787.16
  3256    999.12
  3155    910.54
  3154   -620.58
  3256   -711.42
  3155    727.35
  3253    809.21
  3154   1051.68
  3253    586.78
  3256    385.51
  3155   -993.10
  3154   1501.73
  3155    900.35
  3154    901.94
  3253   1454.11
  3256    655.27
  3253    793.87
  3155    745.45
  3155   1502.94
  3253    779.19
  3154   1149.67
  3253    638.69
  3256   -630.51
  3154   1234.58
  3256    626.05
  3155  -1107.59
  3253   1460.66
  3253   1080.77
  3256    627.06
  3154    739.42
  3256    657.04
  3155    747.06
  3154   -434.89
  4155   1216.83
  4255    475.21
  4154    398.42
  4254   -624.33
  4155    914.04
  4154    801.85
  4255    531.02
  4254    976.44
  4155    608.06
  4254    919.92
  4155    847.48
  4154    778.70
  4255    716.24
  4255    599.37
  4154    566.56
  4254   -533.18
  4255    802.63
  4254   -533.23
  4155   1124.10
  4154   1223.21
  4255    707.98
  4254   1241.03
  4155    753.89
  4154   -854.69
  4254  -1092.76
  4154    810.38
  4154   -756.05
  4255    825.12
  4254   -524.45
  4155    955.94
  4255    536.97
  4155    744.74
  4254   -361.03
  4154   1391.40
  4255    587.51
  4155    671.31
  4155    420.00
  4154   1202.08
  4255   1479.83
  4254   1042.43
  4254    687.94
  4255  -1004.86
  4255   1402.71
  4254   1052.71
  4154    952.32
  4154    858.24
  4155    835.55
  4155    515.82
  5154   1295.36
  5154  -1100.93
  5254   1245.07
  5155    635.17
  5255    683.19
  5255    622.46
  5155    710.68
  5254    819.69
  5155    673.50
  5255    627.24
  5255    473.04
  5154    458.67
  5254    684.46
  5254    761.80
  5155    599.73
  5154    811.88
  5255    583.22
  5254    771.41
  5155    650.64
  5154    777.07
  5154    767.90
  5254   1305.79
  5255    790.18
  5254    710.86
  5154    718.54
  5155    693.76
  5155   -549.12
  5255    620.78
  5254    755.65
  5255    529.25
  5255    923.80
  5154    866.51
  5254    902.59
  5154   1140.99
  5155    716.52
  5155    655.63
  5154    713.05
  5255   1487.53
  5254    781.48
  5255    781.82
  5155    787.66
  5254    749.10
  5155    726.29
  5154    739.16
  5254   1415.63
  5254    874.13
  5255    819.98
  5155   1153.72
  5154    867.71
  5154   1525.04
  5155    877.89
  5255   1165.37
  5155   1316.38
  5154    860.62
  5255   1025.38
  5255    949.80
  5254    696.35
  5154   1338.88
  5254   1057.76
  5155    566.96
  5255   1026.08
  5155    537.13
  5254    789.28
  5255   1003.93
  5154    788.46
  5154   1157.58
  5155    645.19
  5254    694.90
  5254    621.07
  5154    880.72
  5154    683.19
  5155    692.93
  5255    560.36
  5254    683.20
  5255    794.78
  5155   1530.67
  5155    599.91
  5154    814.78
  5254    949.79
  5255    577.51
  5154    976.00
  5255    747.49
  5254    826.04
  5155   1298.84

**********************************************************************
Subject 3, 12/08/2015 09:36:10 on RUN1383PARK, refresh 16.66ms, ID 210
  Item       RT
  1154   2409.91
  1258    639.89
  1251   1160.84
  1258    714.70
  1154   1139.28
  1155    929.95
  1155    962.72
  1251   1233.27
  1155    849.25
  1154  -1208.20
  1251   1220.21
  1258    860.23
  1154  -1325.42
  1258    816.50
  1251   1261.73
  1155   1668.21
  1251   1127.49
  1155   1205.95
  1154   1040.20
  1251   1053.18
  1155  -1345.22
  1154  -1032.49
  1258    673.21
  1258    944.41
  1154   1396.20
  1155    949.80
  1155   1048.35
  1251   1105.29
  1258    637.61
  1258    833.92
  1154  -1654.46
  1251   1083.10
  1155   1156.12
  1258    948.16
  1251   1101.91
  1154   1268.18
  1154  -1143.58
  1251   1819.66
  1258    678.17
  1155   1749.53
  1251   1199.75
  1155    952.49
  1258    781.01
  1154   1266.39
  1154   1130.87
  1258    747.10
  1251   1167.16
  1155  -1485.61
  2154   1953.15
  2252   1207.58
  2252   1689.71
  2257    743.08
  2257   1115.48
  2155  -1631.49
  2154   1110.05
  2155   1083.65
  2155    905.04
  2257    927.70
  2252   1168.90
  2154   1433.07
  2155   1122.82
  2252   1081.14
  2257    758.72
  2154    983.12
  2257    950.07
  2252   1073.08
  2257    950.71
  2155   1003.98
  2155    968.48
  2154   1109.35
  2154   1042.68
  2252   1201.26
  2252   1172.95
  2154   1059.21
  2252   1349.34
  2154   1087.74
  2257    787.43
  2155    794.08
  2257    861.68
  2155   1076.96
  2155  -1369.41
  2252   1141.33
  2154   1307.90
  2155    721.09
  2257    719.55
  2257    720.41
  2252   1542.51
  2154   1199.74
  2154    982.46
  2155   1347.46
  2252   1419.45
  2257   1180.58
  2154   1219.39
  2257    988.29
  2155  -1053.96
  2252   1160.53
  3155   1381.69
  3253    983.82
  3154    966.46
  3256   1044.76
  3256    782.03
  3154   1626.49
  3253    968.01
  3155   1376.81
  3154  -1508.52
  3154   1193.86
  3155    931.91
  3256   1599.28
  3155   1450.51
  3256   1094.27
  3253   1616.34
  3253    969.78
  3154   1565.00
  3256   1185.59
  3155   1456.06
  3253   2567.20
  3155    766.53
  3253    903.93
  3154  -1187.38
  3256    720.45
  3256   1031.01
  3256    990.39
  3155   1584.96
  3154   1281.67
  3253   1006.57
  3253   1882.92
  3154   1296.32
  3155    831.51
  3155    944.41
  3154    943.88
  3155   1334.29
  3154   1419.05
  3253   1495.37
  3256    700.18
  3256    722.11
  3253   1205.82
  3155   1424.76
  3155    749.88
  3154    971.18
  3256   1061.79
  3256    740.02
  3253   1975.78
  3154   1092.43
  3253   1824.25
  4254   1207.35
  4255    755.73
  4154  -2008.68
  4155   1067.30
  4255   1149.78
  4155   1071.70
  4154   1187.11
  4254  -1527.49
  4155   1717.12
  4155   1505.67
  4254  -1772.40
  4255    857.67
  4154   1764.52
  4255   1545.80
  4154  -1427.23
  4254   1377.82
  4254  -1066.44
  4154  -2265.06
  4254   1167.62
  4155  -2872.22
  4154   2512.55
  4255   2114.15
  4255   1547.79
  4155   1837.30
  4254   1369.71
  4254   2061.43
  4155  -1705.24
  4255  -1301.10
  4154   1403.58
  4255   1714.49
  4155   1419.74
  4154   1818.73
  4254   1358.76
  4255   1055.98
  4154  -1399.72
  4155   1670.36
  4255  -1425.74
  4155  -1640.91
  4154  -1584.49
  4254  -1608.52
  4154   1759.40
  4254  -1296.45
  4254    990.02
  4155   1700.28
  4154  -2147.55
  4255   1704.07
  4155   2049.80
  4255   1140.50
  5155   1610.46
  5254  -1712.36
  5155   1775.05
  5255   1326.25
  5154   1394.39
  5254   1098.06
  5154   1383.03
  5255  -1782.60
  5155   1347.00
  5154   1722.34
  5255   2386.05
  5255   1155.49
  5254   1054.17
  5254   3072.34
  5155   1590.85
  5154   2100.10
  5155   2269.32
  5255  -1898.36
  5154   2026.29
  5254   1742.40
  5154   1653.47
  5155   1361.09
  5254   1393.56
  5255   1355.78
  5255   1622.23
  5254   1450.55
  5155   1979.20
  5155   1404.76
  5254   2259.39
  5154  -2466.47
  5255   1794.09
  5154  -1763.05
  5155   1535.28
  5255   1868.51
  5154   3181.39
  5254   1897.21
  5255   1705.17
  5155   1367.20
  5154   2231.99
  5254   1466.35
  5155   1383.68
  5154   1626.84
  5255   1747.46
  5254   1331.13
  5155   1419.27
  5254   1920.00
  5255   1547.78
  5255   1517.01
  5254   2149.79
  5154   2500.25
  5154  -1632.41
  5155   1855.43
  5154   2124.26
  5155   1807.27
  5155   1796.17
  5254  -1713.17
  5255   1445.81
  5154  -1685.59
  5255   1369.15
  5254   1737.62
  5155   1737.21
  5154   3059.98
  5155   1435.30
  5154   1508.12
  5254   1647.27
  5255   1455.63
  5255   1504.65
  5254   2318.42
  5154   1855.43
  5255  -2239.07
  5154   1756.11
  5155   1697.52
  5254   2454.62
  5255   1729.93
  5254   1803.68
  5155   1722.87
  5254   1767.40
  5254   1844.26
  5255   1499.67
  5155   2208.16
  5154  -2520.38
  5155   1742.61
  5154   1362.63
  5255  -2287.26

**********************************************************************
Subject 4, 12/08/2015 10:50:46 on RUN1383PARK, refresh 16.66ms, ID 212
  Item       RT
  1155   2451.62
  1258   1282.34
  1155  -1106.30
  1251   1315.15
  1258    751.27
  1154   1716.40
  1251   1216.06
  1154   1275.43
  1251   1191.47
  1154   1221.60
  1258    933.73
  1258   1580.90
  1155   1092.87
  1155   1002.72
  1251   1334.67
  1154  -1772.16
  1154  -1466.34
  1155   -946.13
  1258    902.47
  1155   1138.61
  1251   1154.12
  1154   1358.63
  1251   1249.73
  1258    743.37
  1251   1255.17
  1251   1133.10
  1258    723.97
  1155   1753.45
  1154   1288.32
  1154   1146.84
  1155    842.37
  1258    727.44
  1154   1196.94
  1155  -1115.60
  1258    762.06
  1258    656.74
  1251   1060.64
  1155  -1201.66
  1154   1046.83
  1251   1059.84
  1155    883.15
  1251   1023.87
  1251   1058.81
  1154   1043.97
  1155    834.38
  1258    891.35
  1154   1299.72
  1258    640.73
  2155  -1633.61
  2257    545.60
  2154  -1243.49
  2155   1290.93
  2252    920.85
  2257    571.85
  2252    685.33
  2154    937.49
  2257    682.07
  2154    926.11
  2252    972.56
  2154   1085.87
  2155    917.31
  2257    667.95
  2252    943.38
  2155    937.37
  2155    963.83
  2154   1077.70
  2252   1085.65
  2154   1420.47
  2257    646.50
  2155   -872.36
  2252   1072.94
  2257    620.47
  2252   1049.78
  2154  -1245.95
  2257    612.64
  2155    956.35
  2252   1062.60
  2257    652.72
  2155   1444.59
  2154  -1294.80
  2154   1068.14
  2257    628.31
  2252    908.52
  2257    599.35
  2155    853.86
  2155   1326.26
  2154    672.69
  2252    959.11
  2154   1152.61
  2252    925.26
  2155    905.47
  2154   1121.87
  2155    826.77
  2252   1055.68
  2257    667.42
  2257    666.45
  3256   1042.32
  3155  -1062.71
  3155  -1022.11
  3253    809.10
  3154   1507.53
  3256    775.42
  3154   1077.15
  3253    909.14
  3253   -833.16
  3155    923.65
  3256   1051.13
  3253    916.98
  3256    782.57
  3154    821.67
  3154    866.49
  3155   1244.39
  3154    884.83
  3155   1066.17
  3154   1401.24
  3256    846.77
  3155   1203.86
  3253    989.89
  3253   1022.83
  3256    815.16
  3155   1086.95
  3256   1006.49
  3154   1149.30
  3154   -919.80
  3155    803.46
  3253  -1832.95
  3256    627.71
  3253   1049.63
  3253    949.80
  3256   1127.31
  3155    787.73
  3253    867.88
  3154   1426.93
  3154   -882.44
  3155    716.52
  3256    613.61
  3253    817.44
  3256    590.01
  3154   1049.30
  3155    715.61
  3256    725.35
  3253    849.19
  3155    840.85
  3154    901.47
  4155   1101.26
  4254   1086.69
  4155   1004.65
  4255   -904.78
  4255    630.68
  4154   1176.05
  4154    943.81
  4254   1440.05
  4155    944.46
  4154    880.57
  4154    872.22
  4255  -1051.89
  4155    938.43
  4254    790.97
  4254    770.52
  4255  -1216.60
  4254  -1527.93
  4254   1717.90
  4255    887.06
  4155    849.82
  4255    829.40
  4155    820.64
  4154   -858.82
  4154  -1039.04
  4154   1145.05
  4254  -1803.38
  4255    778.35
  4155    839.09
  4255   1454.18
  4155    876.24
  4154    867.73
  4254    966.56
  4155   1239.09
  4255  -1050.09
  4154   1284.93
  4154   1680.81
  4254   1166.42
  4255   -975.44
  4254   -936.21
  4155    867.35
  4154   1435.68
  4255   1160.01
  4254    969.63
  4255   1022.10
  4155    910.71
  4254   1124.79
  4155    950.84
  4154   1019.30
  5154   1513.03
  5155    836.38
  5254   1120.01
  5255    716.65
  5254    884.07
  5154   -739.41
  5155    990.44
  5254   -908.45
  5155    942.39
  5154   -882.86
  5255    795.81
  5255    840.73
  5254   1031.92
  5255    748.19
  5154   1654.52
  5255   1092.65
  5154   -868.04
  5254   -956.79
  5155   1017.87
  5155  -1130.92
  5255    887.63
  5154   1212.31
  5155    898.34
  5255    833.36
  5254    991.67
  5254    957.47
  5155   1062.79
  5154    817.62
  5254    858.03
  5155    848.85
  5255   1133.08
  5254    966.08
  5255    811.05
  5154   1102.57
  5154   1216.91
  5155   1106.28
  5255  -1808.36
  5155    742.41
  5154    899.82
  5154    883.09
  5255  -1199.35
  5254    976.99
  5155    990.57
  5254   1077.07
  5255   1662.11
  5255   1670.45
  5155    773.68
  5154   1516.36
  5254   1103.91
  5254   1362.43
  5155    785.50
  5154   1740.11
  5154   1788.78
  5255    949.94
  5155   1000.49
  5155   1222.62
  5254   1473.98
  5154   2324.21
  5255    953.91
  5254   1205.51
  5154   1552.66
  5254    972.94
  5155  -1682.99
  5254  -2262.31
  5155    907.19
  5154   1958.57
  5255    797.67
  5255  -1330.25
  5154   2410.16
  5155    800.83
  5155    831.98
  5255   1769.54
  5254   1339.50
  5254   1510.21
  5255    919.56
  5154  -1000.89
  5154   1314.92
  5154   1350.84
  5155    875.56
  5255  -1420.91
  5255  -1226.12
  5254    936.34
  5254    919.18
  5155   1334.81

**********************************************************************
Subject 5, 12/09/2015 10:41:52 on RUN1383PARK, refresh 16.66ms, ID 213
  Item       RT
  1155   1679.31
  1154  -1070.49
  1251   1521.97
  1155   1027.63
  1258   1053.76
  1251   1178.42
  1154  -1407.09
  1258    940.50
  1258   1526.98
  1154   1167.13
  1258   1121.40
  1155  -1347.17
  1251   1113.15
  1251   1360.61
  1155   2216.69
  1154  -2306.47
  1258    726.13
  1258    726.95
  1154   2417.28
  1251   1278.29
  1155  -2705.57
  1251  -2544.55
  1155   1497.09
  1154  -2139.40
  1154   2680.49
  1258    706.82
  1155  -2315.92
  1154   3737.63
  1155  -3306.95
  1251   1618.88
  1251   1563.55
  1258    833.16
  1251   1465.31
  1258    791.64
  1154   1504.10
  1154    917.47
  1155   1402.14
  1251   1587.20
  1155    992.23
  1258    892.04
  1251   1556.11
  1155   2594.12
  1155   1042.84
  1154  -1954.44
  1258   1601.01
  1251   1993.97
  1258   1404.61
  1154   3183.19
  2257    969.79
  2154  -1004.87
  2252   -995.23
  2257    945.13
  2252   1062.82
  2155   1338.64
  2154   1141.85
  2155   -935.13
  2155   1177.85
  2257    913.74
  2154  -1643.85
  2155   1278.13
  2257    922.01
  2252   1279.43
  2252    952.37
  2154  -1612.11
  2155  -1664.28
  2155   1155.35
  2257    817.34
  2252   2243.59
  2154  -2562.25
  2252   2220.29
  2257   1064.18
  2154  -1916.27
  2155   1791.46
  2154  -1127.73
  2257    949.80
  2252   1430.72
  2257   1815.05
  2154  -2290.13
  2155  -1147.80
  2252  -1003.89
  2155   1503.28
  2154  -1516.62
  2252   1291.63
  2154  -1538.68
  2252   1244.20
  2155   1446.98
  2257    884.85
  2257    785.16
  2155   1074.63
  2154   1482.70
  2155   3033.22
  2252   1295.43
  2257    832.11
  2252   1071.82
  2154   -979.00
  2257    773.61
  3256   1234.37
  3155   1115.33
  3154   -875.02
  3154  -1246.00
  3253   1554.61
  3253  -1226.74
  3256    806.69
  3155   1486.09
  3155   1654.12
  3256    909.37
  3154   1183.10
  3253   -980.25
  3154   -949.71
  3256    803.69
  3253    951.75
  3155   1164.59
  3155   1333.90
  3154   1038.50
  3155   1200.90
  3253    822.34
  3256    863.22
  3154    906.20
  3253   1266.40
  3256    788.78
  3154    895.25
  3256    756.77
  3253    977.45
  3154  -1168.81
  3253   1708.64
  3155   1037.34
  3155   1125.87
  3256    837.35
  3256    798.64
  3253    797.32
  3154   1505.64
  3155   1130.13
  3256   1094.81
  3155   -971.58
  3154    870.28
  3253    951.19
  3256    710.47
  3154    924.53
  3253    819.53
  3253    886.82
  3256    860.26
  3155   1457.21
  3154   -949.80
  3155   1126.79
  4154  -1142.35
  4155   -940.96
  4154   1491.68
  4255    785.27
  4255    891.62
  4254   -997.28
  4254   1340.41
  4155   2022.91
  4155    867.18
  4154   1100.97
  4254   1820.70
  4255   -976.76
  4254   -909.58
  4155    807.36
  4255   1927.27
  4154    967.96
  4154    988.99
  4254   1424.17
  4154   -816.49
  4155   1019.15
  4255    879.18
  4155   1443.51
  4254   1178.73
  4255   1096.94
  4155   2038.45
  4154   -929.69
  4255  -1434.26
  4154   2008.46
  4254   1022.82
  4155  -1600.82
  4254  -2632.77
  4255   -949.25
  4255    719.96
  4255    792.58
  4155    999.69
  4154   -749.25
  4154   -816.49
  4155   1141.37
  4254    991.37
  4254   1025.03
  4254   1125.56
  4255    763.69
  4155    888.30
  4255   1980.12
  4154   1619.64
  4155   1849.61
  4154  -1344.60
  4254   1344.04
  5255    929.06
  5255   1073.98
  5254  -1078.92
  5155   2235.71
  5154   1043.02
  5155  -1036.08
  5254   1309.43
  5154   -978.52
  5155   1110.51
  5254    926.28
  5254   1053.63
  5255   1257.40
  5255    734.23
  5154   2332.27
  5154   1297.67
  5155    744.47
  5255   1032.02
  5255    952.65
  5254  -1822.91
  5155  -1048.22
  5154  -1436.53
  5155    774.66
  5254    857.71
  5154   1339.20
  5155    704.49
  5154   1008.64
  5155    890.93
  5255    869.60
  5254    930.75
  5154  -1083.10
  5254    964.21
  5255    844.93
  5255    836.66
  5254   1005.39
  5254   1220.95
  5155   1133.09
  5255   1138.50
  5155   1950.15
  5154   1133.14
  5154   1336.23
  5154  -1597.05
  5154   1021.18
  5155  -1604.92
  5155   1037.10
  5255   1104.40
  5255    947.98
  5254  -1147.65
  5254    865.45
  5155  -2015.78
  5155   1817.25
  5254    939.30
  5255    982.17
  5154   1007.24
  5154   1233.07
  5255    993.94
  5254   -743.11
  5255   1049.78
  5155   1515.96
  5255   1066.58
  5254    733.19
  5154   1036.42
  5254   1069.47
  5155    919.85
  5154   1066.73
  5254   -909.09
  5254    941.48
  5154   1104.80
  5155   1127.59
  5154   1046.28
  5155    912.10
  5255   1158.99
  5255  -1110.39
  5255    756.31
  5254   1153.56
  5255   1022.52
  5155   1500.43
  5154    848.84
  5254   1083.10
  5154   2224.38
  5155    962.27
  5155   1627.44
  5255    865.99
  5154    830.34
  5254   1476.62

**********************************************************************
Subject 6, 12/09/2015 11:24:56 on RUN1383PARK, refresh 16.66ms, ID 214
  Item       RT
  1155  -1449.48
  1258  -1498.11
  1251   2474.13
  1258   1141.84
  1251   1155.65
  1155   1832.97
  1154  -1266.41
  1154  -1588.06
  1258   1454.52
  1155  -1557.25
  1154   1581.01
  1258   1200.59
  1251   1386.68
  1154  -1827.77
  1251   1255.01
  1155   1173.21
  1155   1465.10
  1258    890.95
  1155   2941.16
  1154   1478.13
  1251   1083.11
  1154    914.84
  1258    597.81
  1251   1065.68
  1154   1173.62
  1154  -1252.87
  1251   1481.93
  1251   1192.77
  1155    883.47
  1258    628.40
  1155    961.44
  1258   1381.47
  1258   1522.80
  1155  -2095.02
  1251   1203.67
  1155   1770.58
  1154   1199.99
  1251   1910.32
  1258   1056.40
  1154   1466.35
  1154    973.62
  1155   1508.84
  1258   2304.05
  1154   1027.55
  1251   1736.51
  1251   2002.05
  1258    600.80
  1155   -696.53
  2252   1268.38
  2257    620.71
  2155    449.01
  2155    324.79
  2257    409.11
  2252    601.50
  2154   -352.94
  2154    335.79
  2154    570.60
  2154    360.41
  2257    386.65
  2252    883.15
  2155    603.39
  2252    579.53
  2155    506.08
  2257    508.79
  2154    470.33
  2155    674.21
  2257    523.33
  2155   1132.22
  2252   1067.04
  2154   1148.69
  2257    562.01
  2252    925.71
  2154  -1178.65
  2252   1270.39
  2257    716.49
  2252    805.81
  2155   1200.15
  2257    677.60
  2154   -619.11
  2155    710.49
  2155    833.86
  2154   1454.12
  2252    995.04
  2257    770.33
  2252    990.83
  2257    672.86
  2155   1005.22
  2154    730.54
  2257    782.28
  2154   1106.51
  2155    712.64
  2252   1855.57
  2257    634.64
  2154   2378.42
  2155    871.76
  2252   1593.75
  3155   1869.36
  3256    999.79
  3154    979.23
  3155    714.50
  3253    878.41
  3256    778.13
  3154   2588.08
  3253    887.93
  3253    926.31
  3154   1250.52
  3253    912.05
  3155    409.70
  3256    441.77
  3154  -1699.75
  3155    835.52
  3256   1223.82
  3155   1016.46
  3256    647.73
  3155    816.39
  3154    795.37
  3253   2299.89
  3253  -1377.67
  3154    966.47
  3256    759.32
  3253   2050.19
  3256    824.45
  3155  -1021.14
  3155   1591.75
  3253    866.49
  3154   1768.91
  3256   1044.73
  3154   2221.82
  3256   1171.55
  3253    822.38
  3154   1392.85
  3154   1861.29
  3155   1944.82
  3155    976.25
  3256   1025.38
  3253    728.36
  3253   1837.55
  3154   1162.66
  3256    694.48
  3155    968.97
  3256    724.89
  3154    250.51
  3253    849.83
  3155    678.18
  4154  -2277.40
  4255    728.66
  4255   1026.46
  4154  -1289.45
  4155   1170.20
  4254   1364.16
  4254   1033.13
  4155   1197.72
  4155   1008.88
  4154    967.35
  4154   1358.09
  4254   1085.39
  4155    916.48
  4255   1587.28
  4255    879.05
  4254   1822.43
  4255    930.08
  4154   1553.35
  4254   1066.44
  4155   1016.94
  4254   1108.46
  4155   1019.57
  4154   1345.66
  4255   2280.30
  4155    818.40
  4254    903.20
  4154    829.94
  4154    888.19
  4255  -1661.11
  4255    990.03
  4254  -1036.73
  4155    842.29
  4254   1360.89
  4154   2083.12
  4255   1010.48
  4155   1005.20
  4155   -877.80
  4255   1709.06
  4154    925.12
  4254   2442.12
  4255    882.12
  4254    946.82
  4155   2519.17
  4154    822.73
  4155    878.94
  4254   1026.08
  4154   1311.35
  4255   1425.90
  5155    912.83
  5255   2982.89
  5154    816.50
  5154    867.47
  5255    825.02
  5155    922.51
  5254  -1987.65
  5254  -1680.28
  5155    937.43
  5255   1952.78
  5255    933.53
  5155   1699.62
  5154    885.72
  5254    866.02
  5254    888.94
  5154    835.95
  5154   3454.51
  5255   1416.36
  5155   1708.47
  5155    998.07
  5154   1065.19
  5254   1437.67
  5254   2202.08
  5255   1104.14
  5154   1318.30
  5254  -1743.75
  5155   1282.30
  5255   1584.87
  5154   1058.99
  5155   1186.43
  5255    846.05
  5155   1382.82
  5254   1290.74
  5154  -1312.67
  5255    785.81
  5254    916.06
  5154   1766.22
  5255   1123.02
  5155  -2473.21
  5155    819.05
  5254   1017.97
  5255   1544.19
  5254    868.52
  5154   2156.22
  5154   1972.37
  5255  -1132.97
  5155    815.50
  5254    872.49
  5155    798.95
  5254    912.46
  5255    772.20
  5154   -801.68
  5154   1618.68
  5255    740.24
  5254    794.31
  5255    721.93
  5154   1849.59
  5155    731.05
  5155   1060.27
  5254    852.53
  5154    800.35
  5255    748.71
  5254   -766.64
  5154   -927.74
  5155    723.51
  5254   1223.16
  5155    754.61
  5255    693.59
  5154    849.82
  5255    773.20
  5254    975.50
  5154  -1949.57
  5254   2509.90
  5255    771.85
  5155   2786.66
  5155   1610.70
  5155    844.68
  5254    919.53
  5154    836.56
  5154    704.55
  5254   1283.06
  5255  -2160.34
  5155   1546.65
  5255   1702.60
