# Supplementary material for: Benefits of fading in perceptual learning are driven by more than dimensional attention
Source: PLoS One. 2017 Jul 19;12(7):e0180959. doi: 10.1371/journal.pone.0180959 (PMC5516993; doi:10.1371/journal.pone.0180959)
Supplement: S2 File — The files within are raw data files from Experiment 1. The readMe.txt file describes how to interpret the raw data. Due to restrictions placed on access to data collected at the U.S. Air Force Research Laboratory, access to Experiment 2 data must be requested through MGW. (ZIP) [file pone.0180959.s002.zip › Prog_v_HardCOMP2.azk]

Subjects incorporated to date: 002
Data file started on machine RUN3383PARK

**********************************************************************
Subject 1, 12/03/2015 15:17:52 on RUN3383PARK, refresh 16.66ms, ID 101
  Item       RT
  1254  -1600.64
  1151   2101.14
  1255    838.05
  1151   1230.41
  1254  -1116.78
  1255    926.48
  1158   1400.98
  1158    838.70
  1158    694.94
  1151   1073.82
  1255   1017.75
  1254   1169.43
  1151    987.34
  1158   1150.00
  1254  -1881.28
  1255    996.43
  1151   1016.71
  1254   1080.94
  1158    652.95
  1151    832.10
  1255   -950.94
  1255   1045.09
  1158    683.20
  1254   1266.53
  1158    633.48
  1151   1017.39
  1254    947.41
  1151   1038.89
  1255   1152.40
  1255    784.39
  1254  -1040.16
  1158    726.85
  1151   1034.53
  1255    915.53
  1151   1207.05
  1255   1019.70
  1158    766.66
  1254  -1243.70
  1254   1450.12
  1158    682.77
  1255   -949.80
  1151   1333.69
  1255    987.81
  1151   1079.34
  1158    914.03
  1254   1024.75
  1254    944.03
  1158    587.22
  2254    976.65
  2255   -814.04
  2157    621.39
  2152   1571.90
  2157    615.30
  2255   1502.92
  2254  -1455.09
  2152    991.83
  2157    755.44
  2157   1350.28
  2255   1379.01
  2255    748.69
  2254    899.19
  2152    670.85
  2152   1346.57
  2254   1238.78
  2254    966.65
  2255   -834.26
  2152    754.74
  2255   1296.83
  2254   1087.78
  2157    722.69
  2157    740.50
  2152   1053.69
  2157    737.86
  2254   1188.15
  2152    823.30
  2157    824.88
  2254    769.14
  2255   1085.23
  2255   1130.46
  2152    557.80
  2152    592.20
  2152    766.23
  2255   1435.13
  2254   1261.87
  2255    921.60
  2157    914.97
  2157    686.75
  2254   -830.69
  2254    955.52
  2152   1123.86
  2157    635.93
  2152    632.17
  2254    970.50
  2255  -1467.19
  2255    760.65
  2157    799.84
  3254   -957.11
  3156    933.13
  3255    856.75
  3254    746.14
  3153  -1283.96
  3153   1387.12
  3255   1159.05
  3156    734.15
  3254    924.60
  3254   1063.04
  3255  -1149.78
  3153    878.06
  3156    825.29
  3255   1043.04
  3156    839.74
  3153   1498.14
  3255   -750.43
  3153    935.69
  3156    680.38
  3254    840.93
  3254    932.99
  3153    426.17
  3156    972.52
  3255   -927.80
  3156   1501.34
  3255   -816.50
  3254  -1499.65
  3153    790.32
  3255   1273.55
  3153    824.27
  3254    869.87
  3156    808.96
  3255    958.81
  3156    711.90
  3153   1118.68
  3153   1292.96
  3254  -1212.91
  3156    616.56
  3254    842.06
  3255    707.25
  3153    722.93
  3254   1457.86
  3153    865.95
  3156    712.30
  3255   1217.46
  3255    801.01
  3254    797.52
  3156    731.08
  4155    846.78
  4254    963.64
  4254  -1343.34
  4154   1063.69
  4155   1109.62
  4255    922.83
  4154   1482.94
  4255   1186.99
  4255   1216.41
  4254   1095.38
  4155    791.18
  4154   -607.25
  4254  -1388.91
  4155  -1776.81
  4255   1133.09
  4154   1202.59
  4254    883.15
  4155    817.12
  4254  -1290.00
  4255   1283.05
  4255    834.81
  4154   1143.58
  4154    899.81
  4155   1490.15
  4255  -1374.61
  4254  -1904.73
  4255  -1556.61
  4155    942.83
  4254   1588.03
  4154   1447.21
  4155    921.64
  4154   1035.97
  4154    699.29
  4154   1177.63
  4155    890.12
  4254    920.00
  4255    769.02
  4254   1349.03
  4155    817.52
  4255   -877.44
  4254   1766.30
  4154    831.03
  4155    890.88
  4154  -1339.05
  4255    854.45
  4155    799.42
  4255    924.77
  4254  -1509.79
  5254   1302.21
  5255  -1691.34
  5254  -1183.35
  5255    724.40
  5155   -779.63
  5154    832.22
  5154    868.55
  5155   -817.11
  5155  -1206.36
  5154    960.83
  5254    989.04
  5254    872.17
  5255    859.19
  5255    837.88
  5155   1024.47
  5154   1766.49
  5155    730.45
  5154    799.84
  5254    868.63
  5255   1052.84
  5255    725.37
  5254    983.31
  5155    926.66
  5154    796.43
  5155    835.26
  5255   1068.42
  5154   1186.83
  5254   -908.58
  5154   1158.23
  5255  -1104.32
  5155    798.70
  5254    799.62
  5155   1495.41
  5255   1208.83
  5255    788.44
  5254    819.41
  5155   1162.26
  5154   1360.00
  5254    720.62
  5154   -965.11
  5155   -596.50
  5255    939.29
  5154    910.09
  5254  -1168.17
  5254    731.39
  5154    858.25
  5255   1012.51
  5255    827.40
  5155    976.02
  5154    476.32
  5155   -701.64
  5254  -1123.73
  5254  -1272.29
  5155    966.46
  5155    757.14
  5154    875.85
  5255    800.26
  5154    918.94
  5254  -1584.77
  5255   1666.32
  5154   1258.57
  5155    750.41
  5254  -1539.10
  5254   -828.65
  5155   1707.82
  5255   1087.72
  5255    735.84
  5154    933.88
  5254    849.85
  5255   1619.81
  5154   1689.17
  5254   1452.22
  5155    829.38
  5154    991.80
  5255    894.35
  5155    846.10
  5155   1065.73
  5254   1099.76
  5154    712.30
  5255   1178.42
  5254    807.30
  5155    625.16
  5154    967.98
  5255    633.21

**********************************************************************
Subject 2, 12/03/2015 17:18:07 on RUN3383PARK, refresh 16.66ms
  Item       RT
  1151  -6000.00
  1254  -1167.75
  1255   1016.24
  1254   -949.56
  1158   1206.81
  1255  -1233.07
  1151   1045.63
  1158    955.56
  1255     33.27
  1158    846.51
  1151    979.54
  1151   1087.65
  1158    898.04
  1254   1604.53
  1255    924.42
  1254  -1824.76
  1158    894.14
  1151    875.77
  1158    713.18
  1254   1076.19
  1255    754.74
  1151   1005.62
  1254  -1327.45
  1255    732.59
  1158    876.57
  1254   1168.49
  1254   1112.60
  1151    804.81
  1158    593.05
  1255   1522.56
  1151    911.16
  1255    949.80
  1254   2435.96
  1151    593.38
  1151    516.57
  1255    602.17
  1158    598.32
  1255    706.71
  1158    653.58
  1254   -846.90
  1255  -1105.87
  1255    973.33
  1151    723.33
  1158    675.75
  1158    652.71
  1151    677.70
  1254  -1399.33
  1254   1146.47
  2152   1079.56
  2157    832.25
  2254   1469.15
  2255    912.42
  2157    618.70
  2255    899.81
  2152    624.86
  2254   1072.75
  2152    631.33
  2254   1426.68
  2152   1420.21
  2254   1167.41
  2255   2510.36
  2157    866.48
  2157    709.50
  2255  -1244.89
  2254    830.75
  2157   -649.87
  2255   1052.78
  2255    833.16
  2254   -851.09
  2152    893.96
  2152    652.30
  2157    708.17
  2157    792.04
  2255    799.86
  2255    768.06
  2157    895.85
  2254   1217.79
  2254   1414.09
  2152   -648.92
  2152    750.05
  2254   1474.41
  2254    935.12
  2152    981.09
  2152    712.24
  2255    984.97
  2255   -401.00
  2157    767.05
  2157    696.89
  2255   2437.04
  2157  -6000.00
  2152   1223.04
  2255    765.09
  2254    892.81
  2157   -245.36
  2254   1949.39
  2152    936.95
  3156    845.68
  3156    726.88
  3153   1546.21
  3153   1123.62
  3254  -1107.25
  3254  -1229.21
  3255    733.93
  3255   1250.04
  3254  -6000.00
  3255   1006.55
  3156    791.77
  3153   1712.33
  3156   -673.52
  3153  -5473.67
  3255   1192.64
  3254   -940.04
  3153    690.14
  3254   2364.37
  3156    668.83
  3255   -175.14
  3254  -1102.20
  3255   3802.35
  3156    683.57
  3153   2188.16
  3153  -1180.22
  3254   -809.35
  3156    747.97
  3254  -6000.00
  3156   1116.42
  3153   1567.52
  3255  -1267.82
  3255   1201.34
  3156    623.05
  3254    942.41
  3156   3955.03
  3153   1122.04
  3255   2886.73
  3255   1115.56
  3153    969.70
  3254  -5783.73
  3156    805.69
  3254   1352.33
  3153  -1107.46
  3255    729.08
  3156    717.22
  3254    886.11
  3255    663.59
  3153   1253.98
  4155    843.78
  4254   -675.98
  4154   -571.09
  4255   1090.27
  4155    698.01
  4255    927.04
  4154  -6000.00
  4254  -1858.71
  4255    815.66
  4254   -842.23
  4155    883.18
  4255   -706.42
  4154  -1031.28
  4155    687.32
  4254   1105.38
  4154  -1011.72
  4254   1533.02
  4154   -889.44
  4155    831.04
  4255   -375.81
  4254   -800.86
  4255    734.54
  4154   1084.36
  4155   1160.14
  4255  -4849.29
  4255    716.68
  4254    338.15
  4155   1354.58
  4154   -859.62
  4154  -4896.81
  4155    612.59
  4254   -714.60
  4155   1075.65
  4255  -1135.87
  4254  -6000.00
  4154  -1495.79
  4255   -747.74
  4254    810.24
  4154   -745.05
  4155    575.08
  4155    733.19
  4255  -1036.23
  4255    783.17
  4254   1357.95
  4154    593.72
  4155    768.90
  4254  -1260.31
  4154   -912.01
  5255    983.12
  5154   -670.79
  5255    717.37
  5254   -651.71
  5254   -818.47
  5155    645.91
  5155    708.78
  5154   -648.65
  5254    763.67
  5154    911.51
  5255   -802.16
  5154   -585.91
  5155    616.54
  5155    717.19
  5254    615.98
  5255    824.32
  5255    775.27
  5254   -742.49
  5255    739.58
  5154    682.37
  5254    873.55
  5155    619.13
  5154   1356.99
  5155    839.74
  5254    976.59
  5154   -992.88
  5254    966.48
  5255   1151.72
  5255    700.23
  5155    766.53
  5155    672.71
  5154  -1042.25
  5154   -633.20
  5154   -757.58
  5255   1187.40
  5254   -683.20
  5155   1006.64
  5254    779.32
  5255   -741.08
  5155    615.27
  5155    604.29
  5155    508.73
  5154   -558.08
  5154   -643.04
  5255  -1105.58
  5255  -1020.86
  5254    947.20
  5254    849.82
  5154   -596.93
  5155    492.81
  5255   -941.92
  5254   1133.91
  5155    633.05
  5255    641.23
  5254  -1240.93
  5255    715.41
  5154    783.79
  5155   -455.48
  5154   -444.53
  5254   -639.02
  5255   -751.37
  5254    932.15
  5254    625.83
  5155    762.79
  5155    634.24
  5154   -699.94
  5255   -866.88
  5154   -653.32
  5255    669.89
  5254    908.35
  5154   -982.18
  5154    706.03
  5255    536.56
  5155    665.51
  5155    701.34
  5254   -624.97
  5154    532.24
  5255   1008.61
  5254   -505.19
  5255    499.88
  5155    453.59
  5254    839.65
  5155    530.40
  5154   1023.35
