# Supplementary material for: Benefits of fading in perceptual learning are driven by more than dimensional attention
Source: PLoS One. 2017 Jul 19;12(7):e0180959. doi: 10.1371/journal.pone.0180959 (PMC5516993; doi:10.1371/journal.pone.0180959)
Supplement: S2 File — The files within are raw data files from Experiment 1. The readMe.txt file describes how to interpret the raw data. Due to restrictions placed on access to data collected at the U.S. Air Force Research Laboratory, access to Experiment 2 data must be requested through MGW. (ZIP) [file pone.0180959.s002.zip › Prog_v_HardCOMP3.azk]

Subjects incorporated to date: 002
Data file started on machine RUN2383PARK

**********************************************************************
Subject 1, 12/03/2015 14:29:41 on RUN2383PARK, refresh 16.66ms, ID 103
  Item       RT
  1255   2535.77
  1158    985.45
  1151   1546.13
  1255    694.10
  1151    827.67
  1254   -805.90
  1158    699.97
  1254    854.28
  1254  -1114.38
  1158    707.66
  1151    744.03
  1254   1707.02
  1151   1144.33
  1255    709.18
  1158    669.94
  1255    958.78
  1254    841.01
  1254    773.55
  1151    872.94
  1255    483.24
  1158    570.16
  1158    627.35
  1151    742.51
  1255    383.29
  1255    644.94
  1254   -527.06
  1151    777.25
  1158    554.14
  1158    905.79
  1255   -771.26
  1151    704.24
  1254   -553.50
  1255    606.55
  1254    777.40
  1151    855.30
  1255    577.68
  1254   -648.99
  1151    816.50
  1158    595.51
  1158    587.98
  1151    819.02
  1158    501.45
  1254    888.92
  1254    592.85
  1158    513.77
  1255   -727.03
  1151    816.08
  1255    511.62
  2152   -988.34
  2255    603.69
  2157    657.40
  2254    742.55
  2157    539.40
  2255    585.44
  2152    654.67
  2254   -644.64
  2254    911.28
  2157    431.56
  2255    992.23
  2152    550.85
  2255    594.60
  2157    637.36
  2254   -631.22
  2152    833.17
  2152    701.42
  2254    871.82
  2255    585.02
  2157    579.70
  2255    552.18
  2157    549.90
  2254   -475.47
  2152  -1232.66
  2157    639.34
  2255    789.96
  2255    614.04
  2254   -466.58
  2152   1256.93
  2152    702.66
  2254    836.05
  2157    706.02
  2254    752.02
  2152    881.47
  2157    531.59
  2255    781.74
  2255    539.33
  2157    633.18
  2254    755.83
  2152    983.27
  2157    603.50
  2254   1097.29
  2254    620.55
  2255   -712.55
  2255  -1157.67
  2157    692.11
  2152    915.86
  2152    924.56
  3156    722.54
  3255    588.44
  3153   -744.25
  3153   -766.08
  3254   -799.78
  3156    648.90
  3255    878.81
  3254   1008.93
  3255   -816.50
  3156    640.78
  3153    763.66
  3254  -1266.40
  3255   -749.55
  3153   -911.36
  3156    566.94
  3254   1218.98
  3254    944.12
  3153  -1005.65
  3153   1683.71
  3254   -905.93
  3156    599.79
  3255    714.42
  3255    546.34
  3156    549.90
  3156    621.12
  3153    903.29
  3255    506.19
  3153    789.20
  3255    637.77
  3254   -666.53
  3254    904.75
  3156    623.53
  3254  -1174.65
  3255    824.63
  3156    556.39
  3255    783.17
  3153    656.22
  3153    784.80
  3254   -870.50
  3156    609.08
  3254    636.70
  3255    874.85
  3255    553.32
  3254   -424.65
  3156    583.22
  3153    663.30
  3156   -517.34
  3153    989.52
  4254   -776.47
  4255    517.28
  4155    590.09
  4155   1504.17
  4154   -877.77
  4254  -1214.19
  4255    585.13
  4154  -1524.49
  4155   -682.51
  4254    872.46
  4154   -591.63
  4254  -1196.05
  4155   1092.73
  4255   1299.72
  4154  -1030.47
  4255   1085.97
  4154    625.49
  4154    670.40
  4254  -1005.55
  4255   1005.91
  4254   -976.64
  4255    919.56
  4155   1149.75
  4155   1131.14
  4255   1006.74
  4155    934.01
  4154   -994.74
  4155   -624.40
  4254   1459.14
  4255   -681.96
  4254  -1211.20
  4154  -1188.98
  4154   1190.22
  4254   -867.95
  4254   -866.49
  4154  -1036.24
  4155    674.40
  4255    826.99
  4255    705.67
  4155    497.14
  4155    524.22
  4254   -676.76
  4154   -378.64
  4254   -575.66
  4255    511.74
  4255    575.37
  4155   -333.29
  4154    735.26
  5254   1066.45
  5255    676.78
  5254    794.93
  5154   -701.23
  5154   -794.35
  5155    879.23
  5155   1237.21
  5255    650.11
  5154    828.38
  5155    666.53
  5255   -856.79
  5155  -1230.56
  5254    726.57
  5255    816.93
  5254    772.89
  5154    899.81
  5155    604.82
  5155    710.01
  5254    833.17
  5154    662.27
  5255    514.66
  5254    811.46
  5154    974.91
  5255    864.64
  5154    700.14
  5255    843.04
  5254  -1033.35
  5154    722.92
  5254    771.48
  5155    628.46
  5255   1096.80
  5155    820.18
  5254    550.50
  5154   -749.85
  5154   -669.01
  5255    641.98
  5155   -776.06
  5155    765.90
  5254   1836.55
  5255    685.31
  5155    706.90
  5154    713.12
  5254   -773.97
  5154   -893.40
  5155    696.45
  5254   -784.87
  5255    653.46
  5255   -624.08
  5254   -851.51
  5255    690.02
  5155    584.96
  5154   -746.39
  5155    775.65
  5254  -1267.21
  5255    409.79
  5154    754.46
  5255    515.83
  5155    631.34
  5255  -1171.05
  5154   -718.91
  5155  -1392.10
  5254   1571.47
  5154   -965.77
  5254   1130.24
  5155   1325.71
  5255   -858.23
  5155    586.27
  5154    904.56
  5254    778.06
  5154    800.77
  5254   -708.98
  5255   1209.61
  5255    640.67
  5155  -1136.40
  5254    882.14
  5154   -691.07
  5254   -840.49
  5254   -636.26
  5155    702.00
  5155    641.29
  5255   1040.04
  5154    982.38
  5154  -1347.44
  5255   4721.96
!  Display error at msec 1547931.83, tick 92886 in item 0, frame "The End. Thank you!"
!    moved into video memory 75 ticks late
!     (previous frame's duration will have been longer)

**********************************************************************
Subject 2, 12/03/2015 16:30:37 on RUN2383PARK, refresh 16.66ms, ID 108
  Item       RT
  1255   2286.10
  1158   1477.96
  1151    626.98
  1151    560.79
  1254   -380.13
  1254   -606.41
  1255    749.67
  1158   1055.73
  1255    712.29
  1151    510.55
  1158    726.21
  1158    691.71
  1254   -856.33
  1255    792.64
  1254   -977.93
  1151   1347.93
  1255    872.98
  1151    543.65
  1255    578.01
  1158    605.11
  1151   1178.15
  1254   -561.38
  1254   1196.07
  1158    684.92
  1158    674.43
  1254   -961.00
  1254   -690.49
  1158   1127.42
  1151  -1371.68
  1151   -934.07
  1255  -1438.40
  1255    637.18
  1254   -481.40
  1158   1105.05
  1255    702.08
  1151    521.14
  1151   1083.11
  1255    516.54
  1158    653.51
  1254   -757.60
  1255   -755.51
  1158   1071.46
  1158    564.92
  1255    479.98
  1151    755.92
  1151   -995.81
  1254   -666.43
  1254   -833.37
  2254  -1055.09
  2254    854.55
  2255   -883.01
  2157    792.24
  2255    608.46
  2152   -933.13
  2152   -800.11
  2157    675.83
  2152   -484.52
  2157    649.79
  2254   -536.88
  2152  -1048.02
  2255    647.37
  2254   -600.55
  2255    558.70
  2157    517.32
  2152   -398.27
  2254   -597.24
  2157    729.03
  2152    762.17
  2254   -411.18
  2255   -553.85
  2255    559.18
  2157    630.91
  2152    404.93
  2152    907.31
  2157    754.44
  2157    851.87
  2255    583.21
  2255    702.53
  2254  -1020.71
  2254   -795.17
  2255   -584.16
  2152  -1004.21
  2255    683.51
  2254   -587.75
  2254   -581.15
  2157   1993.66
  2157    668.80
  2152    806.13
  2255    633.12
  2255    407.53
  2254   -518.15
  2157    729.51
  2152   -617.11
  2157    631.46
  2254   -416.59
  2152   -689.78
  3156    635.97
  3254   -485.23
  3255    457.34
  3254   -317.20
  3153  -1119.42
  3255    581.43
  3156    683.19
  3153   -615.80
  3153   1756.13
  3156   -384.74
  3255   1084.64
  3156    631.94
  3153    987.42
  3254   -467.61
  3254    569.92
  3255    909.92
  3254   -565.64
  3254   -670.33
  3156    710.43
  3255    455.16
  3153   1525.54
  3255    559.93
  3153   -600.16
  3156    666.17
  3153   -620.85
  3255    517.58
  3153    378.97
  3254   -428.03
  3156    728.35
  3255    415.79
  3254   -337.42
  3156    549.89
  3153   -723.02
  3156    544.48
  3255    541.30
  3153    772.74
  3255    536.50
  3254   -400.23
  3254   -343.10
  3156    845.72
  3255    329.15
  3254   -307.23
  3156    524.37
  3156    312.79
  3153    662.34
  3153   -475.81
  3254   -368.65
  3255    740.75
  4154   -804.04
  4154    498.83
  4254   -385.24
  4255    433.84
  4255    320.93
  4155   -616.62
  4254   -634.08
  4155    507.78
  4154   -570.14
  4155    383.36
  4255    407.78
  4154   -593.62
  4155    378.00
  4254   -411.41
  4255    448.56
  4254   -391.14
  4254   -441.15
  4154    819.84
  4255   -616.27
  4255    352.62
  4154    983.07
  4155   -629.13
  4254   -356.38
  4155    704.02
  4155    295.99
  4154   -294.17
  4154    496.58
  4254   -383.27
  4254    330.55
  4155    595.03
  4255    408.74
  4255    445.63
  4155   -683.15
  4254   -778.14
  4155    455.78
  4255    484.72
  4254   -324.58
  4154   -424.19
  4154   -759.26
  4255    504.79
  4155    743.98
  4154   -684.75
  4255    695.12
  4154   -533.77
  4155   -528.61
  4255    425.76
  4254   -389.29
  4254   -429.95
  5155    762.88
  5154    910.46
  5254   -535.46
  5154   -660.80
  5255    495.11
  5254   -379.17
  5255    353.04
  5155    754.78
  5254   -276.49
  5155    766.71
  5255    365.47
  5154    832.89
  5255    437.08
  5155    838.15
  5154    789.27
  5254   -299.95
  5254   -464.81
  5155    383.92
  5155    332.60
  5154    728.73
  5254   -546.36
  5255    307.56
  5154    742.25
  5255    535.29
  5254   -433.71
  5154  -1176.40
  5154    792.02
  5155    799.83
  5254   -551.31
  5155    651.65
  5255    304.80
  5255    388.70
  5255    294.27
  5155   1123.89
  5154   -610.27
  5155    336.45
  5255    705.83
  5254   -385.15
  5254   -711.62
  5154   1517.10
  5154   -496.80
  5254   -602.76
  5155    749.84
  5155    699.92
  5154    765.91
  5255    583.22
  5255    387.72
  5254    624.75
  5255    585.81
  5154   -665.58
  5155    462.99
  5254   -609.19
  5155    703.84
  5154    682.36
  5255    656.41
  5254   -476.79
  5254   -577.03
  5255    674.74
  5254   -355.77
  5255    569.18
  5154    483.73
  5154   -605.77
  5155    449.88
  5155    957.72
  5154    693.92
  5254   -516.34
  5255    472.07
  5155    606.52
  5254   -411.77
  5155    595.00
  5155    619.50
  5255    395.02
  5154   1067.35
  5154   -544.64
  5255    543.28
  5254   -843.63
  5254   -499.63
  5254   -636.05
  5255    643.64
  5155    629.72
  5155    454.10
  5154   -287.02
  5154    548.48
  5255    439.63
