# Supplementary material for: Benefits of fading in perceptual learning are driven by more than dimensional attention
Source: PLoS One. 2017 Jul 19;12(7):e0180959. doi: 10.1371/journal.pone.0180959 (PMC5516993; doi:10.1371/journal.pone.0180959)
Supplement: S2 File — The files within are raw data files from Experiment 1. The readMe.txt file describes how to interpret the raw data. Due to restrictions placed on access to data collected at the U.S. Air Force Research Laboratory, access to Experiment 2 data must be requested through MGW. (ZIP) [file pone.0180959.s002.zip › Prog_v_HardCOMP4.azk]

Subjects incorporated to date: 007
Data file started on machine RUN1383PARK

**********************************************************************
Subject 1, 12/03/2015 14:19:14 on RUN1383PARK, refresh 16.66ms, ID 102
  Item       RT
  1255   2842.57
  1151   1550.96
  1158   -821.91
  1254   -870.76
  1158   -982.50
  1254   1077.19
  1255   -992.36
  1151  -1260.88
  1255   1043.63
  1255    820.06
  1254   -872.05
  1151  -1337.28
  1254   -883.14
  1158   -766.29
  1158    794.50
  1151   1305.51
  1151   1528.85
  1158    777.35
  1254   -949.79
  1255    773.32
  1255    793.47
  1158    577.99
  1151   1119.56
  1254   -803.46
  1255    807.88
  1255    822.30
  1158    624.12
  1158    494.33
  1254    819.32
  1151   1079.19
  1254   -731.46
  1151   1144.08
  1255    599.63
  1255    672.00
  1158    668.42
  1254   -597.38
  1254  -1036.59
  1158    715.84
  1151    826.28
  1151    994.30
  1254   -779.59
  1151    873.49
  1158    727.56
  1254   -639.91
  1255   -939.61
  1255    576.69
  1158    915.74
  1151    932.57
  2157    803.67
  2152    675.82
  2255    518.77
  2254   -331.52
  2152   -579.75
  2255    600.03
  2254   -389.93
  2157    462.86
  2152    468.16
  2152    463.19
  2254   -440.57
  2157    607.73
  2254   -825.20
  2255    704.93
  2157    754.54
  2255    411.72
  2255    422.53
  2157    863.00
  2157    493.32
  2254   -571.57
  2255    366.79
  2152   -439.75
  2152   -878.34
  2254   -978.27
  2157   -666.70
  2152    872.12
  2254    465.64
  2255    608.46
  2255    532.65
  2152  -1068.35
  2254   -752.54
  2157    539.78
  2254   -767.90
  2152    919.73
  2255   -714.45
  2255    664.81
  2157  -1291.98
  2254   -605.41
  2157    832.47
  2152   1060.63
  2152    868.39
  2152    566.50
  2255    943.75
  2255    684.70
  2254   -712.59
  2157    799.71
  2254   -535.49
  2157    802.62
  3255    698.30
  3153   -411.59
  3254   -633.32
  3156    654.36
  3254   -576.27
  3153   -620.94
  3156   -618.48
  3255    534.48
  3156   -888.77
  3153    985.50
  3255    518.39
  3255    459.42
  3153  -1193.21
  3254   -477.10
  3254   -436.29
  3156   -863.83
  3153   -550.96
  3153   -424.36
  3156    845.96
  3156    511.43
  3254   -739.46
  3255    392.35
  3254   -336.48
  3255    404.82
  3153    360.50
  3254   1213.79
  3254    563.64
  3255   -564.76
  3153    804.46
  3156   -490.65
  3156    759.34
  3255    740.10
  3156    439.74
  3153   -486.13
  3255    597.62
  3255    419.33
  3156    638.24
  3254   -426.48
  3254   -447.03
  3153   -614.82
  3255    481.61
  3254   -638.50
  3156    528.55
  3255    546.00
  3153   -484.54
  3153   -489.56
  3254   -349.82
  3156   -481.91
  4255    643.73
  4154   -333.15
  4254    366.61
  4254    337.95
  4255   -348.23
  4154    860.50
  4155   -477.88
  4155   -693.96
  4155    673.44
  4155    511.75
  4255    964.47
  4255    568.82
  4154   -568.26
  4254   -447.35
  4154   -495.89
  4254   -383.85
  4154   -430.68
  4255    646.80
  4254   -429.58
  4255   -397.42
  4155    598.82
  4154   -590.97
  4254   -424.92
  4155   -406.24
  4255   -399.94
  4254   -438.09
  4154    514.28
  4155   -533.85
  4154    656.66
  4255    348.53
  4155    385.67
  4254   -556.66
  4155   -467.95
  4254   -463.61
  4155   -537.16
  4255    462.94
  4154    661.05
  4154   -395.17
  4254   -451.37
  4255   -420.18
  4154  -6000.00
  4155    547.50
  4155    492.34
  4254   -536.09
  4255   -427.67
  4255    406.87
  4154    329.86
  4254   -464.65
  5155   -542.46
  5154   -384.52
  5254   -645.10
  5155   -461.81
  5255    357.33
  5154   -569.90
  5254    776.41
  5255    405.89
  5155   -543.53
  5255    432.81
  5254   -404.58
  5154   -468.23
  5255    382.69
  5154    457.31
  5155    292.48
  5254   -598.31
  5154   -413.38
  5255   -737.70
  5155    362.63
  5255    351.53
  5155    409.16
  5254   -677.34
  5254   -520.08
  5154   -437.56
  5154    275.79
  5255    456.77
  5255   -480.21
  5155    412.30
  5154   -422.09
  5155    523.80
  5254    329.31
  5254    590.78
  5254    750.24
  5255   -986.60
  5154   -990.80
  5255   1176.66
  5154   -688.39
  5254   -362.15
  5155    543.09
  5155    556.99
  5155   -478.54
  5255   1017.53
  5155    405.34
  5254   -458.25
  5154   -880.78
  5254    686.93
  5255   -478.77
  5154   -686.08
  5154   -430.37
  5254   -665.69
  5255    339.96
  5155    450.34
  5154   -816.41
  5255   -722.21
  5254    902.30
  5155    843.61
  5255   -573.40
  5154   -645.56
  5154  -1181.32
  5254   -550.92
  5255    487.70
  5155   1271.87
  5254  -1194.75
  5155   -680.18
  5155    657.60
  5254   -657.11
  5154   -657.02
  5255    381.52
  5154   -473.48
  5255    396.48
  5155   -331.88
  5254    534.28
  5255    405.21
  5255    300.68
  5155    377.28
  5254    384.60
  5254   -336.69
  5154   -380.60
  5154   -356.41
  5155    383.69
  5255    431.19
  5254   -503.72
  5154    450.32
  5155    510.64

**********************************************************************
Subject 2, 12/03/2015 15:19:49 on RUN1383PARK, refresh 16.66ms, ID 104
  Item       RT
  1151  -2958.62
  1151   1602.85
  1158    930.80
  1255  -1081.45
  1255   1007.07
  1254  -1033.03
  1254  -2828.53
  1158  -1019.20
  1158   1678.54
  1254   1749.61
  1158    743.79
  1151   1083.10
  1151   2536.91
  1255   1201.55
  1254  -1068.41
  1255  -2471.08
  1254   -770.21
  1158    710.53
  1151   2350.56
  1151   1191.30
  1255   1081.46
  1158    916.48
  1254   3488.58
  1255  -1291.16
  1151    966.90
  1158    957.74
  1255   1473.69
  1255    815.40
  1151   1425.47
  1158  -2102.93
  1254   1810.79
  1254   1014.02
  1255   -969.85
  1254   -880.77
  1158    704.60
  1151    916.47
  1158   1101.40
  1151   1038.70
  1254   1566.35
  1255  -2279.78
  1255    978.33
  1254   1116.45
  1158   1115.00
  1255   -972.81
  1151   1066.46
  1151   2408.40
  1158    796.23
  1254   2411.10
  2152  -1103.42
  2254  -1535.99
  2255   -676.65
  2254   -756.67
  2152   3731.22
  2255  -1904.13
  2157    669.54
  2157    659.93
  2152   1250.48
  2255   1017.24
  2152    961.52
  2157  -1104.51
  2255   1139.58
  2254   -796.07
  2254   2377.05
  2157    749.85
  2152    960.83
  2254  -1519.44
  2255   -849.82
  2157    664.79
  2157   3519.21
  2255  -1549.09
  2152    948.66
  2254  -1513.19
  2152   1102.35
  2255  -2849.29
  2152   1756.46
  2255   1126.68
  2254   -783.44
  2254   1161.83
  2157    618.52
  2157    715.25
  2255    701.87
  2255   1016.74
  2157   1656.06
  2254   -820.77
  2254    542.62
  2152    980.70
  2157   -904.88
  2152    916.47
  2152    835.06
  2254    981.10
  2254   1124.92
  2255   1336.60
  2157   2348.29
  2255  -1033.11
  2157    764.51
  2152    742.91
  3254   1168.49
  3153   1310.48
  3254   1597.33
  3255   1094.86
  3153    957.34
  3156    883.14
  3156   -801.99
  3255    559.34
  3254    721.38
  3156    636.99
  3255   -591.79
  3156    679.00
  3255    802.88
  3153   1065.88
  3153   1032.82
  3254    968.11
  3153    745.71
  3254   1151.96
  3156   1334.43
  3156    816.36
  3153    727.88
  3255  -1171.83
  3255    757.79
  3254   -682.53
  3156   1110.48
  3254    884.17
  3255   1088.60
  3153    838.53
  3255   -896.68
  3254   -740.05
  3153    942.76
  3156   1069.55
  3254    730.68
  3255  -1285.74
  3153  -1634.34
  3254    975.50
  3156    810.91
  3156   1219.54
  3255    776.85
  3153   1085.37
  3255    924.45
  3156    804.12
  3254   4705.69
  3153   1154.57
  3153  -1047.95
  3255    753.68
  3156   1157.12
  3254    963.34
  4154  -1006.38
  4255   1050.46
  4155   -926.90
  4255  -3971.18
  4154   1416.36
  4155  -1130.31
  4254   -805.66
  4254   -770.47
  4255   -911.90
  4254   -869.67
  4154  -1175.67
  4255  -1084.95
  4254   -866.06
  4155  -1597.57
  4154   -747.49
  4155   1047.46
  4255    866.50
  4255    823.48
  4154   -894.98
  4154   2032.91
  4155   1024.28
  4155   -964.09
  4254   -916.48
  4254   -924.52
  4155  -2190.56
  4154   4898.40
  4154  -1502.87
  4255  -1147.28
  4254  -2326.65
  4255  -1038.93
  4155   1361.26
  4254  -1461.57
  4255  -1338.98
  4255   1228.47
  4154   1177.39
  4254   -976.80
  4155  -1566.40
  4254   1553.34
  4155   1217.39
  4154   -903.54
  4254   1008.91
  4154   1796.01
  4255   1231.48
  4154   2146.40
  4155   1140.23
  4254   1223.66
  4155   1051.21
  4255   1301.47
  5255   1083.19
  5254   -691.97
  5154    900.95
  5155   -764.62
  5154   1636.58
  5155    900.22
  5254    908.08
  5255  -1294.11
  5255    833.16
  5155   1231.91
  5155    808.43
  5154    767.81
  5154   1210.92
  5254   1055.79
  5255    776.58
  5254   1150.78
  5155    721.60
  5154   -874.44
  5154   1485.26
  5254   1254.67
  5254  -1067.49
  5255   1094.57
  5255   1268.37
  5155  -1083.11
  5255   1175.30
  5154   1251.64
  5155  -5098.84
!  Display error at msec 1458793.78, tick 87545 in item 5255, frame "Fast   or   Slow?"
!    moved into video memory 95 ticks late
!     (previous frame's duration will have been longer)
  5255   1231.72
  5254   1165.84
  5254  -1044.15
  5155   -962.37
  5154   -824.54
  5255   1643.67
  5154    998.82
  5155  -1112.07
  5254   1226.62
  5154  -1139.08
  5155    891.56
  5255   1632.99
  5254   -955.82
  5255   1047.67
  5155  -1166.40
  5255  -1088.97
  5154  -2374.09
  5254  -1045.12
  5254  -1348.79
  5154   1029.97
  5155  -1333.05
  5255   1006.03
  5255    831.64
  5154    884.89
  5254   1119.08
  5155   1028.24
  5154   -802.38
  5254    628.53
  5155   1207.54
  5154    949.80
  5255   1193.47
  5255   1293.91
  5155  -1013.77
  5154   1101.86
  5155  -1078.57
  5254   -922.15
  5254   -662.15
  5254  -1020.50
  5154   1056.02
  5155    767.91
  5255   -977.69
  5155    868.56
  5254    883.18
  5155   -766.51
  5154   1191.44
  5154   1215.02
  5255   1167.36
  5255    747.28
  5254   -926.44
  5154   1166.42
  5154   -886.79
  5155    817.69
  5254   1740.68
  5155    930.38
  5255    986.87
  5255   1075.26
  5254  -2248.52

**********************************************************************
Subject 3, 12/03/2015 15:49:30 on RUN1383PARK, refresh 16.66ms, ID 106
  Item       RT
  1151  -2292.63
  1151  -6000.00
  1158   1173.15
  1255   1093.96
  1158   1021.28
  1254   1111.34
  1254   1481.60
  1255  -1133.09
  1151   1165.20
  1254   -923.03
  1254   -819.01
  1255    851.65
  1158    737.33
  1158    749.85
  1151   1322.39
  1255   1069.97
  1151   1091.28
  1158    796.24
  1158    731.96
  1255   1296.06
  1254  -1354.54
  1255   1178.23
  1254   1337.39
  1151   1109.95
  1254   1608.49
  1158    616.55
  1151   1026.25
  1255    837.43
  1151   1033.11
  1255    805.38
  1158    647.33
  1254   1249.74
  1151   1062.71
  1254   1088.22
  1158    701.68
  1151   1120.34
  1254  -1432.24
  1255   1169.94
  1158    707.11
  1255    829.11
  1151   1077.87
  1254  -1030.22
  1255    729.82
  1158    659.20
  1151    990.75
  1158    913.52
  1255   1233.07
  1254   -813.43
  2152   1175.94
  2255  -1440.10
  2254   1027.07
  2255    759.49
  2254   -937.31
  2152    974.04
  2157   1316.39
  2157    673.22
  2254    829.37
  2157    720.69
  2152    783.85
  2157    988.54
  2255    864.03
  2152    924.09
  2255    792.11
  2254   -785.72
  2255    806.19
  2157  -1042.24
  2255    808.93
  2157    740.97
  2152    909.56
  2254   1016.45
  2152    894.86
  2254    880.73
  2157    686.03
  2255    738.40
  2255    746.92
  2152    934.60
  2254  -1155.32
  2254    931.42
  2157    720.33
  2152   1212.21
  2152    891.90
  2255  -1490.92
  2255   1037.12
  2254   -785.95
  2254  -1293.75
  2152    892.96
  2157    842.53
  2157    750.17
  2254    698.39
  2157    902.96
  2255  -1068.04
  2254   1413.66
  2157    797.12
  2152  -1570.70
  2152    859.91
  2255  -2222.42
  3255   1247.94
  3254   -965.60
  3156    683.65
  3153   -873.61
  3156    708.90
  3153   -855.02
  3255    696.29
  3254   -791.52
  3153   1060.71
  3254  -1210.92
  3156    958.06
  3254   1337.89
  3255    923.32
  3156    708.37
  3153   -402.79
  3255    561.26
  3153    874.45
  3254    933.13
  3153    889.77
  3255  -1074.01
  3255   1069.64
  3254   -700.43
  3156    682.69
  3156    683.20
  3254    799.10
  3255   1026.48
  3153   1055.71
  3153   1422.78
  3254    859.00
  3156    916.47
  3156    792.58
  3255   -749.23
  3255   1076.57
  3255   1057.02
  3254   1008.80
  3153   1310.79
  3156    764.84
  3156    742.60
  3153   1304.54
  3254   1458.00
  3255   -965.03
  3153    936.80
  3254    985.98
  3255   1093.24
  3153    940.63
  3156   1027.06
  3156    936.09
  3254   1306.46
  4155  -1829.61
  4154    859.85
  4254    783.83
  4255    970.99
  4155  -1090.55
  4254    848.86
  4154   1039.82
  4255   1088.83
  4254   1166.38
  4155    902.26
  4254    886.56
  4255   1108.66
  4154   1317.01
  4255   1306.75
  4154   1436.69
  4155    910.31
  4254    983.14
  4154   1090.51
  4155    811.53
  4254   1223.18
  4154   1225.66
  4255    803.66
  4155    793.39
  4255    818.98
  4254   1340.06
  4254   1555.91
  4255    827.11
  4155    813.43
  4155    866.49
  4255    797.77
  4154   1288.01
  4154  -1116.82
  4255    811.68
  4254    804.05
  4255   1032.11
  4254    775.48
  4155    865.49
  4155    827.17
  4154    973.26
  4154    992.76
  4155    906.02
  4154    995.38
  4254    793.99
  4255    784.41
  4155    810.24
  4154    959.44
  4254   1735.84
  4255    821.21
  5255    782.41
  5155   1193.18
  5154   1208.94
  5254    883.79
  5154   1100.69
  5155    842.03
  5255    890.98
  5254   1029.28
  5155    761.08
  5154  -1004.73
  5255    900.16
  5254    868.53
  5154   1266.39
  5254    823.74
  5254   1162.86
  5155    839.94
  5255   1130.41
  5255   1177.25
  5154    828.05
  5155    762.32
  5254  -1075.13
  5254   1137.97
  5155   1237.66
  5255    918.53
  5255    616.54
  5154    952.39
  5155    991.91
  5154   1188.09
  5155    826.14
  5154   -914.05
  5254   1456.71
  5255    972.35
  5254    820.17
  5154   1333.04
  5255  -1155.85
  5155    850.54
  5154   1035.50
  5155    857.20
  5254   1103.70
  5255    795.41
  5254   1080.68
  5154    970.39
  5155    877.26
  5255  -1336.12
  5255    831.57
  5155    819.94
  5154   1364.11
  5155    731.23
  5255    850.59
  5254    838.44
  5254   1061.65
  5154    961.37
  5154    969.26
  5154    865.90
  5254    876.60
  5255  -1269.67
  5155    763.95
  5255   1034.86
  5155    951.25
  5254   1060.82
  5255    789.93
  5155    860.35
  5155    831.42
  5255   -983.12
  5254    815.70
  5154   -920.84
  5254   1520.34
  5154   1044.66
  5254   1456.38
  5254   1043.70
  5154   1019.96
  5155    836.19
  5255    835.56
  5255    727.78
  5155    775.46
  5154    876.67
  5254    863.66
  5154    853.45
  5154   -896.65
  5155    852.85
  5254   1061.95
  5155    983.13
  5255    819.99
  5255    804.83

**********************************************************************
Subject 4, 12/03/2015 16:20:17 on RUN1383PARK, refresh 16.66ms, ID 107
  Item       RT
  1255   1688.47
  1151   2297.26
  1254   -667.99
  1255    748.37
  1151   1299.21
  1158    733.45
  1254   -521.68
  1158    654.79
  1254    939.08
  1158    650.17
  1158    588.21
  1151    594.25
  1255   -767.57
  1255    598.25
  1254    732.15
  1151    551.30
  1151    683.71
  1254   -713.40
  1151    686.15
  1254   -503.31
  1158    714.78
  1255   -700.74
  1255    503.33
  1158    589.87
  1254   -367.93
  1158    566.32
  1255   -719.78
  1151    595.14
  1158    613.94
  1151    546.45
  1255   1559.06
  1254    878.62
  1158    652.48
  1255    428.01
  1254   -505.80
  1158   -470.09
  1254    879.81
  1255    722.98
  1151    712.32
  1151    521.17
  1254   -622.94
  1151    695.71
  1255   -688.98
  1151    611.10
  1255    503.57
  1254   -702.28
  1158   -434.01
  1158    639.09
  2152   1273.96
  2157    611.67
  2157   -456.33
  2255    442.57
  2254    720.46
  2254   1063.52
  2152    728.91
  2255    674.96
  2254    730.45
  2157    648.54
  2255    944.76
  2255    534.39
  2152    643.85
  2254    914.80
  2157    577.55
  2152    392.51
  2152    523.05
  2157    575.47
  2255    838.12
  2255    638.73
  2254   -614.04
  2152    657.01
  2254   -699.86
  2157    734.23
  2255  -1318.23
  2255    601.30
  2152    740.43
  2157    624.65
  2254    899.81
  2152    860.64
  2157    591.42
  2254   -599.88
  2255    616.70
  2255    558.29
  2152    743.04
  2157    649.94
  2157    670.21
  2254   -629.66
  2152    758.86
  2254   -905.91
  2157    701.90
  2255    663.99
  2255    763.23
  2152    789.30
  2152    654.40
  2254   -656.14
  2254   -619.63
  2157    633.21
  3254   -641.10
  3156    470.26
  3255   -852.81
  3254   -534.79
  3153    758.94
  3153    993.23
  3156    682.27
  3255    491.27
  3153    700.50
  3156    760.23
  3156    572.78
  3254   -657.52
  3153    825.48
  3255    375.27
  3255    481.11
  3254   1034.69
  3255    460.20
  3254    914.90
  3254    796.42
  3156    651.79
  3255    525.61
  3156    669.48
  3153    905.93
  3153    714.12
  3156    651.30
  3254   1094.46
  3153    605.73
  3255    705.62
  3254    735.53
  3156    679.16
  3255    874.12
  3153    415.33
  3153    486.75
  3156    621.00
  3254    792.60
  3254   -583.30
  3156   -818.49
  3153    749.84
  3255    593.21
  3255    705.76
  3255    616.54
  3254   -593.91
  3153    707.46
  3156    557.37
  3254   -551.56
  3255    851.56
  3153    759.78
  3156    654.79
  4155    728.39
  4255    574.75
  4155    608.87
  4254    771.83
  4154    627.59
  4254  -1852.09
  4255    577.68
  4154    823.42
  4154    761.88
  4255    863.31
  4155   1306.89
  4255    677.56
  4254   1217.96
  4154    765.28
  4155   -401.95
  4254   1099.33
  4154    809.30
  4155   1167.47
  4255    697.93
  4255   1300.03
  4154   1078.68
  4254    758.40
  4254  -1832.89
  4155   1077.59
  4154    705.71
  4254   -512.65
  4155    618.43
  4155    699.33
  4255    617.13
  4154   1004.36
  4255    874.20
  4254   -456.48
  4254   -572.26
  4155    701.22
  4255    595.21
  4154    777.59
  4255    675.97
  4155   1215.44
  4254   -645.54
  4154    875.90
  4255    607.21
  4254   -704.02
  4154   1149.76
  4255    614.60
  4155    849.96
  4155    682.86
  4254  -1124.63
  4154    831.87
  5154    832.02
  5154    785.83
  5255    512.83
  5155  -1784.90
  5254   -501.50
  5255    575.57
  5254    572.78
  5155   -537.99
  5154    734.61
  5255    510.66
  5254   -473.55
  5255    618.44
  5155    601.49
  5155    618.52
  5154    744.02
  5254   -448.93
  5155   1367.44
  5254  -1361.28
  5154    708.31
  5255    683.20
  5155   1423.01
  5154    758.67
  5155    643.94
  5254   -770.57
  5254   -731.26
  5255    724.58
  5154   -954.78
  5255    511.02
  5255    659.59
  5154   1284.00
  5254  -1019.45
  5254   -816.86
  5155   1463.28
  5255    624.21
  5154   1516.33
  5155    790.46
  5155    581.64
  5154   -804.57
  5255    675.43
  5254   -570.66
  5254   -782.46
  5255    652.52
  5155    951.04
  5154  -1023.71
  5254   -744.57
  5254   -640.19
  5255    613.96
  5154    778.73
  5255   1333.17
  5154    968.27
  5155   1050.94
  5155    737.99
  5154   1060.07
  5254  -2797.89
  5254  -1596.06
  5154   1399.07
  5255   1639.56
  5255   3038.48
  5155    820.69
  5155   2162.68
  5255   1725.37
  5254  -2202.34
  5155  -3248.22
  5254  -1105.48
  5154   1813.35
  5154   1492.02
  5155  -1989.98
  5255    599.66
  5155   2191.48
  5255   2744.24
  5255    743.46
  5155    749.70
  5154    833.79
  5254   -885.97
  5254  -1946.28
  5154   1404.16
  5154   1042.07
  5254   -815.73
  5154   1073.26
  5155    796.03
  5255    906.26
  5155    847.44
  5255   1023.01
  5254   -870.18

**********************************************************************
Subject 5, 12/07/2015 10:25:44 on RUN1383PARK, refresh 16.66ms
  Item       RT
  1151   4362.92
  1158    978.00
  1158    988.32
  1151    942.41
  1255   1343.12
  1255   1011.25
  1254  -1137.77
  1254    999.79
  1158    849.09
  1255  -1147.50
  1151   1301.03
  1254  -1135.73
  1151   1021.10
  1254   2182.87
  1158    962.59
  1255  -1167.06
  1254   1419.35
  1255  -1816.35
  1158    777.07
  1158    876.16
  1151   1130.20
  1255   1021.03
  1254   1506.26
  1151   1708.08
  1254   1072.83
  1255  -1066.44
  1158    699.55
  1255  -1006.20
  1151   1035.93
  1158    772.51
  1254   1890.92
  1151   1099.77
  1254    819.74
  1151    935.05
  1151    698.32
  1255   1042.78
  1158    669.48
  1158    633.78
  1254    809.14
  1255   -843.35
  1151    795.02
  1158    605.08
  1254    838.51
  1255   1293.39
  1254   -946.48
  1255  -1318.07
  1151    822.65
  1158    673.29
  2157    775.68
  2255   1300.50
  2254   1142.87
  2152  -1099.60
  2152  -1036.70
  2254    933.17
  2157    653.62
  2255  -1246.25
  2152    902.32
  2157    590.51
  2255  -1320.79
  2255   1175.93
  2254   -875.14
  2254  -1176.74
  2157    669.38
  2152   1395.50
  2157    936.02
  2152  -1714.98
  2157   1153.41
  2255   1172.70
  2255  -1385.34
  2254  -1282.94
  2152  -1025.87
  2254  -1474.45
  2255  -1275.66
  2254  -1462.11
  2152  -1017.75
  2254    803.36
  2255   -871.47
  2157    708.13
  2152  -1147.75
  2157    702.20
  2152   1274.45
  2152   1580.71
  2255   1033.13
  2157    676.75
  2157    655.70
  2255  -1037.40
  2254    940.28
  2254   1118.71
  2255   1229.51
  2157    804.73
  2152   -996.88
  2255  -1089.69
  2152   1058.88
  2254   1598.56
  2254   1024.25
  2157    652.35
  3255   -985.01
  3156    715.66
  3255   -975.30
  3254   1049.86
  3153   1126.11
  3156    664.84
  3153   -866.49
  3254   1360.96
  3156    689.78
  3255   -766.51
  3153   1046.12
  3156    738.17
  3255  -1249.73
  3153   -826.84
  3254   1033.60
  3254    820.85
  3156    736.73
  3153   1020.61
  3255  -1433.02
  3156    669.04
  3254    995.12
  3254    816.49
  3255  -1034.48
  3153   -767.55
  3254   1402.41
  3153    915.13
  3156    950.29
  3254   1017.75
  3255  -1228.87
  3156    678.77
  3255   1370.87
  3153    846.33
  3255  -1213.94
  3254  -1068.51
  3153  -1208.07
  3255  -1300.83
  3153   1534.56
  3156    775.15
  3254    906.98
  3156    700.63
  3156    704.90
  3156    704.82
  3254    813.50
  3254    782.48
  3153    965.10
  3255  -1500.87
  3153   1408.01
  3255   1172.41
  4155   1734.64
  4255   -999.57
  4254   -900.47
  4154   1038.92
  4255  -1404.22
  4154   1216.41
  4155    925.69
  4254   1028.95
  4254   1121.73
  4254    935.47
  4155  -1096.42
  4255  -1610.93
  4255   -873.48
  4154   1005.09
  4155    800.28
  4154  -1146.30
  4254    899.73
  4254  -1532.99
  4155    845.11
  4255   -755.23
  4155   1141.60
  4255  -1136.59
  4154   1469.83
  4154   1166.41
  4154   1203.85
  4255  -1235.24
  4155    949.80
  4154   -985.52
  4155    811.32
  4254    936.16
  4255  -1242.29
  4254    882.38
  4254   1126.41
  4254    944.12
  4255   -907.78
  4255    966.46
  4155    818.40
  4154  -1134.03
  4154   -850.66
  4155    814.87
  4154  -1077.81
  4154    935.81
  4255  -1111.22
  4254   1243.64
  4155   1166.41
  4255  -1166.97
  4155    896.78
  4254  -1140.76
  5155    985.45
  5255  -1159.69
  5155   1181.76
  5255  -1298.36
  5154    812.33
  5254   1256.31
  5254   1031.31
  5154   -953.03
  5155    818.67
  5255   1275.33
  5154   -883.15
  5254   1199.82
  5155    735.11
  5154    854.68
  5254   1015.30
  5255   1221.59
  5254    783.57
  5154    900.85
  5155    820.73
  5254   1266.39
  5154    853.46
  5255   1049.95
  5255   1142.82
  5155    724.75
  5255   -988.20
  5154    916.47
  5254  -1353.32
  5155    927.36
  5255   1349.71
  5254    768.41
  5155    883.50
  5154    869.13
  5254   1746.09
  5255    889.60
  5155   1494.66
  5154    822.81
  5154    851.88
  5155    728.22
  5254    861.59
  5255   -858.08
  5155    942.28
  5254    727.01
  5154  -1415.15
  5255   1059.24
  5155    852.20
  5255   -861.88
  5254    726.99
  5154   1532.55
  5255   1058.70
  5155    703.46
  5254   1297.86
  5154   1184.06
  5255  -1316.38
  5254    888.86
  5155    701.83
  5154    859.36
  5254   1197.76
  5255   1120.64
  5155    999.79
  5154    673.54
  5154    763.49
  5154  -1083.76
  5155    942.84
  5255   1019.86
  5254    751.24
  5255    993.63
  5254    851.00
  5155  -1138.39
  5255  -1042.58
  5255   1195.82
  5154    768.96
  5254    797.54
  5155    735.59
  5154    769.21
  5254  -1118.84
  5155    695.20
  5255  -1261.80
  5155   1138.98
  5254    913.75
  5254   1467.32
  5154    970.62
  5154   -873.14
  5155   1002.32
  5255   1550.98

**********************************************************************
Subject 6, 12/07/2015 15:10:28 on RUN1383PARK, refresh 16.66ms, ID 110
  Item       RT
  1151   2108.10
  1158    621.46
  1254   1144.91
  1255    608.07
  1254    804.34
  1158    590.31
  1255   -734.19
  1151    875.95
  1254   -697.88
  1158   -850.36
  1151   1034.13
  1158   1001.79
  1255  -1089.48
  1151   1083.59
  1254   -908.05
  1255    749.85
  1158    677.68
  1151   1080.13
  1255   1049.77
  1151   1090.85
  1254  -1059.30
  1255  -1112.23
  1158    758.07
  1254  -1149.67
  1158   1604.96
  1254    961.61
  1254   -979.13
  1151   1258.99
  1255    681.90
  1158    676.51
  1255    766.51
  1151   1123.56
  1151   1536.67
  1255    688.65
  1255    827.33
  1158    858.66
  1151    898.37
  1254   -846.63
  1254   -901.69
  1158    749.85
  1255   -883.49
  1255    784.10
  1254   -639.60
  1151    936.50
  1151    865.51
  1158    578.67
  1254   -911.97
  1158    741.22
  2255    843.46
  2152    978.49
  2157    801.39
  2152    873.56
  2255   1056.20
  2254   -777.77
  2254   -831.54
  2157    690.00
  2255    849.82
  2255    794.52
  2254   -833.71
  2254    836.92
  2152    898.42
  2157    838.37
  2152    981.23
  2157    694.41
  2157    773.66
  2157   -702.51
  2255  -1425.19
  2152    875.10
  2255    805.22
  2152   1248.70
  2254   1050.54
  2254   -970.81
  2152   1207.85
  2255    722.60
  2254  -1449.69
  2255    963.29
  2157    763.59
  2254   1543.20
  2152   1007.01
  2157    774.36
  2255    749.85
  2157    673.64
  2254   1107.25
  2152    903.75
  2152   1071.53
  2255    870.82
  2254   -806.85
  2157    636.20
  2254   -859.74
  2152    972.96
  2157    587.05
  2255    636.33
  2152  -1252.12
  2254   -816.41
  2255    558.56
  2157    684.90
  3255    733.19
  3153   1210.73
  3254   -683.59
  3255    884.66
  3254   -819.71
  3156    592.85
  3156    783.17
  3153    898.37
  3153    823.16
  3254   -766.51
  3156    909.94
  3153    759.84
  3255   1301.57
  3254   -808.56
  3156    998.23
  3255   1028.01
  3153    837.97
  3255    731.97
  3156    779.84
  3156    832.49
  3255    818.69
  3254   -790.24
  3153    842.97
  3254  -1018.26
  3156    646.76
  3153    933.07
  3254   -833.10
  3254   1349.71
  3255    952.33
  3255    826.80
  3153    866.41
  3156    826.46
  3255    792.45
  3156    593.44
  3254    964.97
  3153   1166.17
  3255   1103.19
  3156   -816.63
  3153   1082.06
  3254   -691.51
  3156   1070.34
  3255    919.95
  3255    839.11
  3153    857.20
  3156   1068.10
  3254   1192.47
  3254  -1324.80
  3153    916.41
  4254  -1103.27
  4255    837.49
  4155    889.02
  4155  -1109.16
  4254   1115.03
  4255    799.84
  4154    915.80
  4154   -829.36
  4255    783.17
  4154    996.13
  4154    891.82
  4254   -699.85
  4155   1172.86
  4255   1262.49
  4254   -778.46
  4155   1453.74
  4154   -796.46
  4255   1089.31
  4254   -759.31
  4255   1002.53
  4254   1153.82
  4155   -785.46
  4154    783.71
  4155    890.18
  4254   -896.58
  4155   -880.19
  4154   -949.80
  4254   -756.98
  4155    760.72
  4255    983.12
  4154    912.99
  4255    798.15
  4154  -1251.20
  4254   -847.57
  4254  -1226.92
  4255    884.38
  4155  -1214.37
  4154   1607.62
  4155    898.08
  4255    769.17
  4254   -807.59
  4154   1154.46
  4154   -707.96
  4255  -1233.31
  4155    685.32
  4255    736.17
  4155    721.36
  4254    883.16
  5155    751.94
  5255    835.28
  5254   1105.79
  5254   -996.58
  5255    694.57
  5154    723.76
  5154    889.96
  5155    875.18
  5155    715.11
  5154    836.67
  5255    718.47
  5255  -1343.76
  5154   1140.94
  5254   -605.94
  5155  -1039.00
  5254   -865.74
  5254   -556.57
  5255    625.56
  5255    821.87
  5154   -586.75
  5155    619.20
  5155    734.01
  5154    830.69
  5254   1014.49
  5255    563.78
  5154   -989.34
  5254    245.26
  5255    778.29
  5155    633.20
  5154    866.90
  5155    593.74
  5254    754.77
  5155   1015.55
  5254   -631.89
  5154   -886.23
  5255    736.00
  5254   1089.01
  5154   -678.95
  5255    601.78
  5254   -634.22
  5255    741.56
  5154    996.84
  5155    754.27
  5155   1549.68
  5154    819.70
  5255    673.00
  5254   1116.43
  5254   -755.81
  5154    928.96
  5255    666.53
  5155   -937.87
  5155    743.12
  5254  -1580.80
  5154   -711.63
  5154    656.40
  5255    616.54
  5155   -824.98
  5255    514.58
  5155   -816.50
  5254   -618.86
  5254   -704.74
  5154   -742.01
  5154   -630.14
  5155   -692.95
  5155   -795.13
  5255    622.00
  5255    886.65
  5254   -903.81
  5154    683.14
  5254   -780.22
  5155    821.09
  5254   -851.83
  5154   -777.81
  5155    953.31
  5255    831.36
  5255    685.09
  5155    806.26
  5254   -853.32
  5254   -685.97
  5154   -792.89
  5255   -887.17
  5255    809.46
  5155    595.05
  5154  -1148.31

**********************************************************************
Subject 7, 12/08/2015 12:19:47 on RUN1383PARK, refresh 16.66ms, ID 111
  Item       RT
  1151   1535.24
  1254   -964.01
  1151   1233.77
  1255    985.97
  1254   -925.19
  1158   1081.81
  1158   1081.88
  1255  -1199.75
  1255   1090.95
  1151   1976.27
  1254   1378.39
  1254  -1199.42
  1255   1027.33
  1158    949.80
  1158    796.53
  1151    947.51
  1158   -657.10
  1158   -724.19
  1254   1169.58
  1151    992.48
  1255   1409.75
  1151   1042.24
  1254   -949.80
  1255    799.73
  1254  -1060.75
  1151   1037.92
  1151   1070.05
  1254   -791.15
  1158    729.53
  1158    657.12
  1255   1403.20
  1255   1546.04
  1255    750.98
  1254   -768.31
  1254   1051.37
  1151   1033.02
  1158    662.11
  1151   1003.67
  1255    744.17
  1158    979.74
  1255    784.36
  1255    832.18
  1158    819.19
  1254   -506.13
  1151    956.85
  1151    960.19
  1158    664.01
  1254  -1238.08
  2152   1658.00
  2255   1096.49
  2255    887.74
  2157   1340.43
  2254  -1118.90
  2152   1232.57
  2157   1057.46
  2254   1423.64
  2255   1014.40
  2254   1614.16
  2255  -1860.67
  2152    612.31
  2254   1128.40
  2157  -1323.81
  2157    894.75
  2152  -1482.81
  2255    997.13
  2254  -1094.47
  2152   1032.59
  2157  -1085.22
  2254   -991.17
  2152    895.55
  2157   1136.51
  2255   2299.18
  2152   1124.22
  2152    809.10
  2255    858.89
  2255   1002.56
  2157    817.61
  2254   -862.91
  2157    781.19
  2254   -974.65
  2157    812.70
  2255    862.23
  2254    969.14
  2255    830.52
  2254   -863.47
  2157    756.22
  2152    779.50
  2152    861.96
  2254   -759.46
  2152    809.71
  2255    927.24
  2152   1896.33
  2157    827.82
  2255    905.68
  2157    767.72
  2254   -857.69
  3153    902.21
  3254   -984.90
  3156  -1187.30
  3254  -1294.43
  3153   1058.96
  3255   1007.15
  3255   1001.42
  3156   1187.42
  3156    753.40
  3254  -1253.17
  3156   1251.36
  3255   1926.73
  3153  -1292.57
  3255  -6000.00
  3254    940.89
  3153   -855.92
  3254   1025.73
  3153   -753.29
  3255   -906.79
  3153  -1039.52
  3255    922.93
  3254   -923.85
  3156    962.59
  3156    886.67
  3254   -653.47
  3255   -902.14
  3153   -741.64
  3254   -954.33
  3153    828.64
  3156    891.40
  3255   1559.95
  3156    723.52
  3255    886.86
  3254   -890.61
  3255    873.95
  3153    982.05
  3254  -1628.11
  3153    809.59
  3156   -916.15
  3156   -727.35
  3156    794.31
  3255   -881.67
  3255    993.59
  3153    864.39
  3156   1027.59
  3153    894.70
  3254  -1092.07
  3254   -964.00
  4254   -908.23
  4154   -871.06
  4255   1078.83
  4154   -752.47
  4155   1116.04
  4254   -845.99
  4155    796.29
  4255    846.57
  4254   -705.99
  4155    861.50
  4154   -798.23
  4155    794.81
  4254   -601.40
  4154  -1430.88
  4255   1300.30
  4255    691.25
  4255    644.42
  4154    799.36
  4254   -748.47
  4254   1360.88
  4155  -1465.69
  4255   1830.31
  4154  -2146.99
  4155  -1159.21
  4154  -1884.01
  4154   1840.32
  4254  -1301.95
  4155   1755.49
  4255  -1389.49
  4155   1202.71
  4255   1863.27
  4254  -2128.22
  4254   1351.30
  4155  -1442.89
  4154   -817.51
  4255   1254.61
  4155   -955.37
  4254   -819.70
  4255    739.55
  4154    648.88
  4154   -996.33
  4255   3879.73
  4254   -590.31
  4155   -986.39
  4155   1465.24
  4254    831.83
  4154    864.51
  4255    676.87
  5154   -923.91
  5255   1539.28
  5254   -723.22
  5155    829.30
  5155   -715.35
  5155    882.59
  5154   1619.53
  5255    918.04
  5255    913.25
  5254   -970.00
  5154  -1172.86
  5254  -1049.42
  5254   -928.96
  5154   -859.47
  5255    699.51
  5154    977.04
  5254   -766.13
  5255   1065.57
  5155    810.37
  5155   1082.43
  5155    925.18
  5254   -966.92
  5154    825.25
  5254   -733.21
  5255   -839.05
  5255   1081.59
  5155    872.33
  5154  -1018.45
  5255    932.31
  5254   1330.86
  5155    835.24
  5154    961.44
  5255  -1061.51
  5155   1160.46
  5154    453.91
  5254   1202.26
  5155   1454.54
  5154  -1098.57
  5154   -720.40
  5254    891.38
  5254   -840.38
  5255    824.61
  5155   1771.89
  5255    652.72
  5154   1107.75
  5255    841.19
  5155    975.42
  5155    787.01
  5254   -895.09
  5154   -944.83
  5255    809.22
  5254   -607.02
  5155   1059.68
  5154   1316.88
  5254  -1172.04
  5254   -923.34
  5255   1302.24
  5155   -874.10
  5255    967.59
  5154   -915.77
  5155  -1483.38
  5254   1227.66
  5154    966.02
  5255    878.52
  5155   1084.70
  5255   1628.11
  5254    886.30
  5154  -1072.95
  5255   -978.11
  5254    733.33
  5155   1219.40
  5254    954.54
  5155  -6000.00
!  Display error at msec 1115145.00, tick 66920 in item 5255, frame "Fast   or   Slow?"
!    moved into video memory 149 ticks late
!     (previous frame's duration will have been longer)
  5255  -1336.57
  5154  -1699.59
  5154   1041.07
  5154    917.27
  5254   -844.64
  5255  -1010.29
  5154   1171.48
  5255    879.20
  5155   1094.88
  5155  -1407.25
  5254  -1091.73
